# Supplementary material for: Discovery of integrons in Archaea: Platforms for cross-domain gene transfer
Source: Sci Adv. 2022 Nov 16;8(46):eabq6376. doi: 10.1126/sciadv.abq6376 (PMC9668308; doi:10.1126/sciadv.abq6376)
Supplement: Supplementary file 2 — Data S1 to S10 [file sciadv.abq6376_data_s1_to_s10.zip]

Archive with 1 entries (1 files):
- sciadv.abq6376_data_s1_to_s10.xlsx
