# Supplementary material for: Discovery of integrons in Archaea: Platforms for cross-domain gene transfer
Source: Sci Adv. 2022 Nov 16;8(46):eabq6376. doi: 10.1126/sciadv.abq6376 (PMC9668308; doi:10.1126/sciadv.abq6376)
Supplement: Supplementary file 2 — Data S1 to S10 [file sciadv.abq6376_data_s1_to_s10.zip › sciadv.abq6376_data_s1_to_s10.xlsx]

## Sheet: Data S1
Data S1. Taxonomy of archaeal genomes with integrons.
Genome_ID	attCs	IntIs	CheckM_contamination	CheckM_completeness	GTDB_taxonomy	NCBI_Taxonomy	Environment
GCA_019347805.1	16	0	0	93.25	d__Archaea;p__Thermoplasmatota;c__E2;o__UBA9212;f__;g__;s__	d__Archaea;p__Euryarchaeota	Desert soil
GCA_014894195.1	14	0	1.87	54.67	d__Archaea;p__Thermoproteota;c__Bathyarchaeia;o__B26-1;f__UBA233;g__PALSA-986;s__	d__Archaea;p__Bathyarchaeota	Permafrost soil
GCA_001515185.1	7	0	0.8	63.87	d__Archaea;p__Hadarchaeota;c__Hadarchaeia;o__Hadarchaeales;f__Hadarchaeaceae;g__DG-33;s__DG-33 sp001515185	d__Archaea;p__Euryarchaeota;c__Hadesarchaea	Estuarine sediment
GCA_013374555.1	7	1	4.74	73.79	d__Archaea;p__Halobacteriota;c__Syntropharchaeia;o__ANME-1;f__ANME-1;g__QENJ01;s__	d__Archaea;p__Euryarchaeota;c__Methanomicrobia;o__Methanophagales	Cold seep
GCA_011333705.1	6	1	2.91	39.16	d__Archaea;p__Thermoproteota;c__Nitrososphaeria;o__JACIWG01;f__JACIWG01;g__;s__	d__Archaea;p__Bathyarchaeota	Hot spring sediment
GCA_018675375.1	6	0	4.37	81.01	d__Archaea;p__Thermoproteota;c__Bathyarchaeia;o__TCS64;f__TCS64;g__RBG-16-57-9;s__RBG-16-57-9 sp018652685	d__Archaea;p__Bathyarchaeota	Seawater
GCA_002900555.1	5	0	4.8	85.34	d__Archaea;p__Thermoplasmatota;c__E2;o__DHVEG-1;f__DHVEG-1;g__SM1-50;s__SM1-50 sp002900555	d__Archaea;p__Thermoplasmatota;c__Thermoplasmata	Mangroves
GCA_007280025.1	4	0	3.07	63.02	d__Archaea;p__Halobacteriota;c__Methanosarcinia;o__Methanosarcinales;f__Methanoperedenaceae;g__Methanoperedens;s__	d__Archaea;p__Euryarchaeota;c__Methanomicrobia;o__Methanosarcinales	Lake water
GCA_001872325.1	3	0	0	66.04	d__Archaea;p__Nanoarchaeota;c__Nanoarchaeia;o__Pacearchaeales;f__GW2011-AR1;g__CG1-02-35-32;s__CG1-02-35-32 sp002792635	d__Archaea;p__Pacearchaeota	Groundwater
GCA_002687185.1	3	0	0	69.16	d__Archaea;p__Nanoarchaeota;c__Nanoarchaeia;o__SCGC-AAA011-G17;f__GCA-2687185;g__GCA-2687185;s__GCA-2687185 sp002687185	d__Archaea	Seawater
GCA_003144275.1	3	1	1.87	93.69	d__Archaea;p__Asgardarchaeota;c__Heimdallarchaeia;o__Hodarchaeales;f__Hodarchaeaceae;g__Hodarchaeum;s__Hodarchaeum sp003144275	d__Archaea;p__Heimdallarchaeota	Marine sediment
GCA_004376385.1	2	0	2.8	84.97	d__Archaea;p__Thermoproteota;c__Bathyarchaeia;o__B26-1;f__BA1;g__BIN-L-1;s__BIN-L-1 sp004376385	d__Archaea;p__Bathyarchaeota	Cold seep
GCA_017883965.1	2	0	2.61	90.28	d__Archaea;p__Halobacteriota;c__Syntropharchaeia;o__ANME-1;f__ANME-1;g__JAFNKG01;s__JAFNKG01 sp017883965	d__Archaea;p__Euryarchaeota;c__Methanomicrobia;o__Methanophagales	Marine sediment
GCA_001587715.1	16	0	4.37	85.27	d__Archaea;p__Methanobacteriota_B;c__Thermococci;o__Methanofastidiosales;f__Methanofastidiosaceae;g__Methanofastidiosum;s__Methanofastidiosum sp001587715	d__Archaea;p__Euryarchaeota;c__Methanofastidiosa;o__;f__;g__Methanofastidiosum;s__Methanofastidiosummethylthiophilus	Bioreactor
GCA_004526155.1	15	0	1.87	22.57	d__Archaea;p__Halobacteriota;c__Methanosarcinia;o__Methanosarcinales;f__HR1;g__;s__	d__Archaea;p__Euryarchaeota;c__Methanomicrobia;o__Methanosarcinales	Estuarine sediment
GCA_003663465.1	5	0	4.35	58.02	d__Archaea;p__Aenigmatarchaeota;c__Aenigmatarchaeia;o__QMZP01;f__QMZP01;g__;s__	d__Archaea;p__Aenigmarchaeota	Hydrothermal vent
GCA_011329125.1	4	0	1.17	56.29	d__Archaea;p__Nanoarchaeota;c__Nanoarchaeia;o__Woesearchaeales;f__UBA9642;g__UBA9642;s__UBA9642 sp011329125	d__Archaea;p__Woesearchaeota	Hot spring sediment
GCA_012962625.1	4	0	1.33	88.56	d__Archaea;p__Halobacteriota;c__Methanosarcinia;o__Methanosarcinales;f__;g__;s__	d__Archaea;p__Euryarchaeota;c__Methanomicrobia;o__Methanosarcinales	Hydrothermal vent
GCA_019323205.1	4	0	1.87	75.63	d__Archaea;p__Nanoarchaeota;c__Nanoarchaeia;o__Woesearchaeales;f__;g__;s__	d__Archaea;p__Woesearchaeota	Coastal marine sediment
GCA_903907105.1	4	0	2.8	73.07	d__Archaea;p__Thermoplasmatota;c__E2;o__DHVEG-1;f__DHVEG-1;g__CAIRCU01;s__CAIRCU01 sp903877165	d__Archaea;p__Euryarchaeota	Freshwater sediment
GCA_903930235.1	4	0	2.43	44.45	d__Archaea;p__Thermoproteota;c__Bathyarchaeia;o__40CM-2-53-6;f__FEN-987;g__FEN-987;s__	d__Archaea;p__Bathyarchaeota	Freshwater sediment
GCA_003246955.1	3	0	0	19.95	d__Archaea;p__Thermoproteota;c__Bathyarchaeia;o__B26-1;f__UBA233;g__SG8-32-3;s__	d__Archaea;p__Bathyarchaeota	Hydrothermal vent
GCA_017609115.1	2	0	0.07	72.66	d__Archaea;p__Nanoarchaeota;c__Nanoarchaeia;o__Pacearchaeales;f__GW2011-AR1;g__JAFCFJ01;s__JAFCFJ01 sp017608705	d__Archaea;p__Pacearchaeota	Marine sediment
GCA_005878395.1	6	0	4.4	71.07	d__Archaea;p__Thermoplasmatota;c__Thermoplasmata;o__RBG-16-68-12;f__RBG-16-68-12;g__RBG-16-68-12;s__RBG-16-68-12 sp005878485	d__Archaea;p__Euryarchaeota	Grassland soil
GCA_003555325.1	5	0	1.44	91.18	d__Archaea;p__Halobacteriota;c__Methanosarcinia;o__Methanosarcinales;f__Methanosarcinaceae;g__Methanosalsum;s__Methanosalsum natronophilum	d__Archaea;p__Euryarchaeota;c__Methanomicrobia;o__Methanosarcinales;f__Methanosarcinaceae	Hypersaline sediment
GCA_003650975.1	5	0	3.72	78.19	d__Archaea;p__Thermoplasmatota;c__E2;o__UBA202;f__JdFR-43;g__B78-G9;s__B78-G9 sp003650975	d__Archaea;p__Thermoplasmatota;c__Thermoplasmata	Hydrothermal vent
GCA_016200045.1	5	0	1.94	99.51	d__Archaea;p__Thermoproteota;c__Nitrososphaeria;o__Nitrososphaerales;f__UBA183;g__UBA183;s__UBA183 sp016200045	d__Archaea;p__Thaumarchaeota	Groundwater
GCA_015660965.1	4	0	2.96	98.36	d__Archaea;p__Halobacteriota;c__Methanomicrobia;o__Methanomicrobiales;f__Methanoregulaceae;g__MVRE01;s__MVRE01 sp015660965	d__Archaea;p__Euryarchaeota;c__Methanomicrobia;o__Methanomicrobiales;f__Methanoregulaceae	Peatland
GCA_016840985.1	4	0	4.19	79.91	d__Archaea;p__Asgardarchaeota;c__Lokiarchaeia;o__Helarchaeales;f__RDOG01;g__RDOG01;s__	d__Archaea;p__Helarchaeota	Marine sediment
GCA_018238845.1	4	0	2.8	64.26	d__Archaea;p__Asgardarchaeota;c__Lokiarchaeia;o__CR-4;f__SOKP01;g__SOKP01;s__SOKP01 sp018238625	d__Archaea;p__Lokiarchaeota	Cold seep
GCA_006538205.1	3	0	1.25	92.06	d__Archaea;p__Hydrothermarchaeota;c__Hydrothermarchaeia;o__Hydrothermarchaeales;f__BMS3B;g__BMS3B;s__BMS3B sp003229935	d__Archaea	Hydrothermal vent
GCA_016839385.1	3	0	1.87	70.49	d__Archaea;p__Asgardarchaeota;c__Lokiarchaeia;o__CR-4;f__AMARA-1;g__AMARA-1;s__AMARA-1 sp016839385	d__Archaea;p__Lokiarchaeota	Coastal marine sediment
GCA_016839815.1	3	0	2.8	87.38	d__Archaea;p__Asgardarchaeota;c__Heimdallarchaeia;o__Hodarchaeales;f__Hodarchaeaceae;g__Hodarchaeum;s__Hodarchaeum sp016839815	d__Archaea;p__Hodarchaeota	Coastal marine sediment
GCA_017885205.1	3	0	2.01	52.44	d__Archaea;p__Halobacteriota;c__Bog-38;o__Bog-38;f__Bog-38;g__Bog-38;s__	d__Archaea;p__Euryarchaeota	Freshwater sediment
GCA_003336485.1	2	0	2.61	91.01	d__Archaea;p__Halobacteriota;c__Syntropharchaeia;o__ANME-1;f__ANME-1;g__QENH01;s__QENH01 sp003336485	d__Archaea;p__Euryarchaeota;c__Methanomicrobia;o__Methanophagales	Cold seep
GCA_003560275.1	2	0	0.16	53.48	d__Archaea;p__Halobacteriota;c__Methanomicrobia;o__Methanomicrobiales;f__Methanocorpusculaceae;g__Methanocalculus;s__Methanocalculus sp003838065	d__Archaea;p__Euryarchaeota;c__Methanomicrobia;o__Methanomicrobiales;f__Methanocalculaceae	Hypersaline sediment
GCA_003662085.1	2	0	2.8	58.69	d__Archaea;p__Thermoproteota;c__Bathyarchaeia;o__B26-1;f__B26-1;g__B63;s__B63 sp003601725	d__Archaea;p__Bathyarchaeota	Hydrothermal vent
GCA_003662805.1	2	0	4.67	93.93	d__Archaea;p__Asgardarchaeota;c__Thorarchaeia;o__Thorarchaeales;f__Thorarchaeaceae;g__B65-G9;s__B65-G9 sp003662765	d__Archaea;p__Thorarchaeota	Hydrothermal vent
GCA_003662885.1	2	0	1.87	64.64	d__Archaea;p__Asgardarchaeota;c__Heimdallarchaeia;o__JABLTI01;f__JABLTI01;g__JABLTI01;s__JABLTI01 sp019056785	d__Archaea;p__Heimdallarchaeota	Hydrothermal vent
GCA_003694055.1	2	0	2.34	62.77	d__Archaea;p__Nanoarchaeota;c__Nanoarchaeia;o__Pacearchaeales;f__GW2011-AR1;g__J144;s__J144 sp003694055	d__Archaea;p__Pacearchaeota	Hot spring sediment
GCA_009992175.1	2	0	0	63.79	d__Archaea;p__Nanoarchaeota;c__Nanoarchaeia;o__Pacearchaeales;f__GW2011-AR1;g__GW2011-AR1;s__GW2011-AR1 sp009992175	d__Archaea	Groundwater
GCA_014729055.1	2	0	3.81	75.08	d__Archaea;p__Asgardarchaeota;c__Lokiarchaeia;o__CR-4;f__AMARA-1;g__WJKO01;s__WJKO01 sp014729055	d__Archaea;p__Lokiarchaeota	Hypersaline water
GCA_015662965.1	2	0	0.33	85.75	d__Archaea;p__Halobacteriota;c__Archaeoglobi;o__Archaeoglobales;f__Archaeoglobaceae;g__WAKM01;s__	d__Archaea;p__Euryarchaeota;c__Archaeoglobi;o__Archaeoglobales;f__Archaeoglobaceae;g__Archaeoglobus;s__Archaeoglobusprofundus	Hydrothermal vent
GCA_016208715.1	2	0	2.34	79.44	d__Archaea;p__Nanoarchaeota;c__Nanoarchaeia;o__Woesearchaeales;f__UBA11576;g__JACQX01;s__JACQX01 sp016208715	d__Archaea;p__Woesearchaeota	Groundwater
GCA_016294945.1	2	0	1.87	74.37	d__Archaea;p__Asgardarchaeota;c__Sifarchaeia;o__Sifarchaeales;f__Sifarchaeaceae;g__Sifarchaeotum;s__Sifarchaeotum subterraneus	d__Archaea;p__Sifarchaeota;c__;o__;f__;g__Sifarchaeotum	Marine sediment
GCA_016840305.1	2	0	0.93	81.78	d__Archaea;p__Asgardarchaeota;c__Heimdallarchaeia;o__Hodarchaeales;f__Hodarchaeaceae;g__Hodarchaeum;s__Hodarchaeum sp016840305	d__Archaea;p__Hodarchaeota	Coastal marine sediment
GCA_018238185.1	2	0	4.21	86.92	d__Archaea;p__Asgardarchaeota;c__Thorarchaeia;o__Thorarchaeales;f__Thorarchaeaceae;g__MP8T-1;s__MP8T-1 sp018238205	d__Archaea;p__Thorarchaeota	Cold seep
GCA_903839505.1	2	0	0.65	46.16	d__Archaea;p__Halobacteriota;c__Methanosarcinia;o__Methanotrichales;f__Methanotrichaceae;g__Fen-7;s__	d__Archaea;p__Euryarchaeota;c__Methanomicrobia;o__Methanosarcinales;f__Methanotrichaceae;g__Methanothrix	Lake water
GCA_017608445.1	12	0	1.87	50.65	d__Archaea;p__Nanoarchaeota;c__Nanoarchaeia;o__Woesearchaeales;f__UBA10200;g__;s__	d__Archaea;p__Woesearchaeota	Marine sediment
GCA_020062485.1	107	0	0.84	25.31	d__Archaea;p__Hadarchaeota;c__Hadarchaeia;o__Hadarchaeales;f__;g__;s__	d__Archaea;p__Euryarchaeota;c__Hadesarchaea	Continental subsurface
GCA_016839505.1	14	0	2.8	75.93	d__Archaea;p__Asgardarchaeota;c__Heimdallarchaeia;o__Hodarchaeales;f__Hodarchaeaceae;g__Hodarchaeum;s__	d__Archaea;p__Hodarchaeota	Coastal marine sediment
GCA_016840645.1	34	0	0.93	82.96	d__Archaea;p__Asgardarchaeota;c__Sifarchaeia;o__Borrarchaeales;f__Borrarchaeaceae;g__Borrarchaeum;s__Borrarchaeum sp016840645	d__Archaea;p__Borrarchaeota	Seawater
GCA_019058155.1	7	0	3.27	54.37	d__Archaea;p__Asgardarchaeota;c__Lokiarchaeia;o__CR-4;f__SOKP01;g__Loki-b32;s__	d__Archaea;p__Lokiarchaeota	Marine sediment
GCA_002495885.1	6	1	2.29	93.63	d__Archaea;p__Halobacteriota;c__UBA148;o__UBA148;f__UBA148;g__UBA148;s__UBA148 sp002495885	d__Archaea;p__Euryarchaeota;c__Methanomicrobia;o__Methanocellales;f__Methanocellaceae	Wastewater
GCA_014729315.1	6	0	3.74	76.64	d__Archaea;p__Asgardarchaeota;c__Lokiarchaeia;o__CR-4;f__SOKP01;g__WJKD01;s__WJKD01 sp014729315	d__Archaea;p__Lokiarchaeota	Hypersaline water
GCA_017609145.1	4	0	4.21	83.57	d__Archaea;p__Aenigmatarchaeota;c__Aenigmatarchaeia;o__QMZP01;f__QMZP01;g__JAFCEM01;s__JAFCEM01 sp017609145	d__Archaea;p__Aenigmarchaeota	Marine sediment
GCA_018816205.1	4	0	0.93	59.04	d__Archaea;p__Nanoarchaeota;c__Nanoarchaeia;o__Pacearchaeales;f__GW2011-AR1;g__UBA73;s__UBA73 sp018816205	d__Archaea;p__Nanoarchaeota	Groundwater
GCA_003152955.1	8	0	0	69.58	d__Archaea;p__Thermoproteota;c__Bathyarchaeia;o__40CM-2-53-6;f__FEN-987;g__FEN-987;s__FEN-987 sp003152955	d__Archaea;p__Bathyarchaeota	Peatland
GCA_003250545.1	3	0	0	27.89	d__Archaea;p__Thermoproteota;c__Bathyarchaeia;o__B26-1;f__UBA233;g__SG8-32-3;s__	d__Archaea;p__Bathyarchaeota	Hydrothermal vent
GCA_009889515.1	3	0	3.88	98.06	d__Archaea;p__Thermoproteota;c__Nitrososphaeria_A;o__Caldarchaeales;f__HR02;g__HRBIN02;s__HRBIN02 sp009889515	d__Archaea;p__Thaumarchaeota	Hot spring sediment
GCA_011041355.1	10	0	0.47	46.99	d__Archaea;p__Nanoarchaeota;c__Nanoarchaeia;o__Pacearchaeales;f__GW2011-AR1;g__BMS3ABIN17;s__BMS3ABIN17 sp002897655	d__Archaea;p__Pacearchaeota	Hydrothermal vent
GCA_015520535.1	19	0	1.87	83.06	d__Archaea;p__Asgardarchaeota;c__Heimdallarchaeia;o__Hodarchaeales;f__S146-22;g__S146-22;s__S146-22 sp015520535	d__Archaea;p__Heimdallarchaeota	Hydrothermal vent
GCA_015522785.1	3	0	0	58.41	d__Archaea;p__Nanoarchaeota;c__Nanoarchaeia;o__CSSed11-243R1;f__CSSed11-243R1;g__WALP01;s__WALP01 sp015522785	d__Archaea;p__Parvarchaeota	Hydrothermal vent
GCA_018238745.1	8	0	3.27	91.12	d__Archaea;p__Asgardarchaeota;c__Lokiarchaeia;o__CR-4;f__SOKP01;g__SOKP01;s__SOKP01 sp018238625	d__Archaea;p__Lokiarchaeota	Cold seep
GCA_018674815.1	14	0	0	74.3	d__Archaea;p__Nanoarchaeota;c__Nanoarchaeia;o__SCGC-AAA011-G17;f__UBA489;g__JABIKK01;s__JABIKK01 sp018658955	d__Archaea;p__Woesearchaeota	Seawater
GCA_903928855.1	3	0	3.49	46.81	d__Archaea;p__Nanoarchaeota;c__Nanoarchaeia;o__Woesearchaeales;f__CAIVOO01;g__CAIMOB01;s__CAIMOB01 sp903842985	d__Archaea	Freshwater sediment
GCA_004553595.1	2	0	1.6	99.2	d__Archaea;p__Methanobacteriota;c__Methanobacteria;o__Methanobacteriales;f__Methanobacteriaceae;g__Methanobrevibacter;s__Methanobrevibacter ruminantium_A	d__Archaea;p__Euryarchaeota;c__Methanobacteria;o__Methanobacteriales;f__Methanobacteriaceae;g__Methanobrevibacter;s__Methanobrevibacterruminantium	Animal microbiome
GCA_015521395.1	7	0	0.47	75.86	d__Archaea;p__Thermoproteota;c__Korarchaeia;o__;f__;g__;s__	d__Archaea;p__Heimdallarchaeota	Hydrothermal vent
GCA_016292335.1	5	0	1.87	81.46	d__Archaea;p__Asgardarchaeota;c__Sifarchaeia;o__Sifarchaeales;f__Sifarchaeaceae;g__Sifarchaeotum;s__Sifarchaeotum subterraneus	d__Archaea;p__Sifarchaeota;c__;o__;f__;g__Sifarchaeotum	Marine sediment
GCA_016550395.1	2	0	0	78.04	d__Archaea;p__Asgardarchaeota;c__Hermodarchaeia;o__Hermodarchaeles;f__Hermodarchaeaceae;g__Hermodarchaeum;s__Hermodarchaeum sp016550395	d__Archaea	Mangroves
GCA_016550505.1	6	0	1.94	76.42	d__Archaea;p__Asgardarchaeota;c__Hermodarchaeia;o__Hermodarchaeles;f__Hermodarchaeaceae;g__YT-063;s__YT-063 sp016550485	d__Archaea	Mangroves
GCA_017608455.1	2	0	1.87	59.03	d__Archaea;p__Nanoarchaeota;c__Nanoarchaeia;o__Woesearchaeales;f__GW2011-AR15;g__;s__	d__Archaea;p__Woesearchaeota	Marine sediment
GCA_018658425.1	26	0	0	73.83	d__Archaea;p__Nanoarchaeota;c__Nanoarchaeia;o__SCGC-AAA011-G17;f__UBA489;g__JABIKK01;s__JABIKK01 sp018658955	d__Archaea;p__Woesearchaeota	Seawater
GCA_019056845.1	4	1	1.53	47.38	d__Archaea;p__Asgardarchaeota;c__Sifarchaeia;o__Borrarchaeales;f__Borrarchaeaceae;g__Borrarchaeum;s__	d__Archaea;p__Borrarchaeota;c__Borrarchaeia;o__Borrarchaeales;f__Borrarchaeaceae;g__Borrarchaeum	Marine sediment
GCA_020055905.1	8	1	0.92	22.8	d__Archaea;p__Methanobacteriota;c__Methanobacteria;o__Methanobacteriales;f__Methanobacteriaceae;g__UBA349;s__	d__Archaea;p__Euryarchaeota;c__Methanobacteria;o__Methanobacteriales	Continental subsurface
																		genomic
																		genomic
																		genomic
																		genomic
																		genomic

## Sheet: Data S2
Data S2. Identification of prokaryotic marker genes on contigs with integrons.
Genome_id	Contig_id	MAG_phylum	Protein_id	Marker_gene	BlastP_taxonomy
GCA_017883965.1	JAFNKG010000033.1	Halobacteriota	JAFNKG010000033.1_18	CDP-archaeol synthase	Archaea
GCA_017883965.1	JAFNKG010000033.1	Halobacteriota	JAFNKG010000033.1_13	aspartate carbamoyltransferase, regulatory subunit	Archaea
GCA_017883965.1	JAFNKG010000033.1	Halobacteriota	JAFNKG010000033.1_14	phosphopantothenoylcysteine decarboxylase / phosphopantothenate--cysteine ligase	Archaea
GCA_018238185.1	JABCTU010000096.1	Asgardarchaeota	JABCTU010000096.1_5	histidine--tRNA ligase	Archaea
GCA_019323205.1	JAHWHP010000053.1	Nanoarchaeota	JAHWHP010000053.1_1	glutamate--tRNA ligase	Archaea
GCA_019347805.1	JAHWKR010000014.1	Thermoplasmatota	JAHWKR010000014.1_32	histidine--tRNA ligase	Archaea
GCA_019347805.1	JAHWKR010000037.1	Thermoplasmatota	JAHWKR010000037.1_25	30S ribosomal protein eS8	Archaea
GCA_019347805.1	JAHWKR010000030.1	Thermoplasmatota	JAHWKR010000030.1_34	serine--tRNA ligase	Archaea
GCA_001872325.1	MNVY01000022.1	Nanoarchaeota	MNVY01000022.1_10	DNA polymerase III, subunit gamma and tau	Archaea
### blastp search results of marker genes
## Database: nr
# Query: JAFNKG010000033.1_18: CDP-archaeol synthase
Description	Scientific Name	Max Score	Total Score	Query Cover	E value	Per. ident	Acc. Len	Accession
CDP-2,3-bis-(O-geranylgeranyl)-sn-glycerol synthase [Candidatus Syntrophoarchaeum sp.]	Candidatus Syntrophoarchaeum sp.	318	318	0.99	6e-109	88.95	176	MBL7117675.1
CDP-2,3-bis-(O-geranylgeranyl)-sn-glycerol synthase [Methanosarcinales archaeon]	Methanosarcinales archaeon	317	317	0.99	4e-108	88.95	176	MQY54171.1
CDP-2,3-bis-(O-geranylgeranyl)-sn-glycerol synthase [Methanosarcinales archaeon]	Methanosarcinales archaeon	297	297	0.99	2e-100	80.22	182	MBK5190526.1
conserved hypothetical protein [uncultured archaeon GZfos13E1]	uncultured archaeon GZfos13E1	285	285	0.99	1e-95	76.76	185	AAU82295.1
CDP-2,3-bis-(O-geranylgeranyl)-sn-glycerol synthase [Methanophagales archaeon]	Methanophagales archaeon	286	286	0.93	2e-95	81.5	226	MBE0516351.1
CDP-archaeol synthase [ANME-1 cluster archaeon GoMg1]	ANME-1 cluster archaeon GoMg1	278	278	0.99	8e-93	76.24	176	NQE06812.1
CDP-2,3-bis-(O-geranylgeranyl)-sn-glycerol synthase [Methanophagales archaeon]	Methanophagales archaeon	278	278	0.99	1e-92	80.77	182	RJS79726.1
TPA: CDP-2,3-bis-(O-geranylgeranyl)-sn-glycerol synthase [Methanophagales archaeon]	Methanophagales archaeon	277	277	0.99	2e-92	75.14	176	HJH26505.1
hypothetical protein [ANME-1 cluster archaeon AG-394-G21]	ANME-1 cluster archaeon AG-394-G21	276	276	0.97	2e-92	76.97	174	NAS88837.1
CDP-2,3-bis-(O-geranylgeranyl)-sn-glycerol synthase [Methanophagales archaeon]	Methanophagales archaeon	277	277	0.99	4e-92	80.22	216	RJS68858.1
TPA: CDP-2,3-bis-(O-geranylgeranyl)-sn-glycerol synthase [Methanophagales archaeon]	Methanophagales archaeon	275	275	0.97	9e-92	78.09	174	HID19514.1
CDP-2,3-bis-(O-geranylgeranyl)-sn-glycerol synthase [Methanophagales archaeon]	Methanophagales archaeon	274	274	0.97	2e-91	75.84	174	NOR77265.1
conserved hypothetical membrane protein, DUF46 [uncultured archaeon]	uncultured archaeon	274	274	0.97	2e-91	75.84	174	CBH37935.1
CDP-2,3-bis-(O-geranylgeranyl)-sn-glycerol synthase [Methanophagales archaeon ANME-1-THS]	Methanophagales archaeon ANME-1-THS	268	268	0.99	1e-88	72.68	183	RZN35279.1
CDP-2,3-bis-(O-geranylgeranyl)-sn-glycerol synthase [Methanomicrobia archaeon]	Methanomicrobia archaeon	267	267	0.99	1e-88	71.43	182	MBN1762185.1
CDP-2,3-bis-(O-geranylgeranyl)-sn-glycerol synthase [Methanophagales archaeon]	Methanophagales archaeon	266	266	0.97	2e-88	74.16	174	RCV63598.1
TPA: CDP-2,3-bis-(O-geranylgeranyl)-sn-glycerol synthase [Methanomicrobia archaeon]	Methanomicrobia archaeon	258	258	0.99	4e-85	67.4	177	HDN68821.1
hypothetical protein B6V00_00715 [ANME-1 cluster archaeon ex4572_4]	ANME-1 cluster archaeon ex4572_4	256	256	0.99	3e-84	66.85	177	OYT67435.1
TPA: CDP-2,3-bis-(O-geranylgeranyl)-sn-glycerol synthase [Methanomicrobia archaeon]	Methanomicrobia archaeon	256	256	0.99	4e-84	68.31	183	HDS45161.1
CDP-2,3-bis-(O-geranylgeranyl)-sn-glycerol synthase [Methanosarcinales archaeon]	Methanosarcinales archaeon	240	240	0.97	6e-78	67.23	174	RLG32313.1
CDP-2,3-bis-(O-geranylgeranyl)-sn-glycerol synthase [Methanophagales archaeon]	Methanophagales archaeon	236	236	0.99	1e-76	69.06	174	KAF5428207.1
hypothetical protein C4B56_02160 [Methanophagales archaeon]	Methanophagales archaeon	235	235	0.97	5e-76	66.1	176	PXF53709.1
CDP-2,3-bis-(O-geranylgeranyl)-sn-glycerol synthase [Methanophagales archaeon]	Methanophagales archaeon	231	231	0.97	2e-74	67.57	181	MBA5942795.1
CDP-archaeol synthase [ANME-1 cluster archaeon GoMg2]	ANME-1 cluster archaeon GoMg2	226	226	0.97	2e-72	69.27	174	NQE46436.1
CDP-2,3-bis-(O-geranylgeranyl)-sn-glycerol synthase [Methanophagales archaeon]	Methanophagales archaeon	226	226	0.95	3e-72	69.54	171	KAF5433314.1
CDP-2,3-bis-(O-geranylgeranyl)-sn-glycerol synthase [Methanophagales archaeon]	Methanophagales archaeon	224	224	0.95	2e-71	70.11	171	KAF5430891.1
CDP-2,3-bis-(O-geranylgeranyl)-sn-glycerol synthase [Methermicoccus shengliensis]	Methermicoccus shengliensis	194	194	0.97	1e-59	52.66	189	WP_084174166.1
CDP-2,3-bis-(O-geranylgeranyl)-sn-glycerol synthase [Methanosarcinales archaeon]	Methanosarcinales archaeon	182	182	0.97	4e-55	51.91	182	RLG38759.1
CDP-2,3-bis-(O-geranylgeranyl)-sn-glycerol synthase [Methanomethylovorans sp.]	Methanomethylovorans sp.	182	182	0.97	4e-55	51.35	185	MCC7576225.1
hypothetical protein AWU59_2319 [Methanolobus sp. T82-4]	Methanolobus sp. T82-4	181	181	0.97	2e-54	52.97	185	KXS40949.1
# Query: JAFNKG010000033.1_13: aspartate carbamoyltransferase, regulatory subunit
Description	Scientific Name	Max Score	Total Score	Query Cover	E value	Per. ident	Acc. Len	Accession
aspartate carbamoyltransferase regulatory subunit [Methanosarcinales archaeon]	Methanosarcinales archaeon	271	271	0.99	5e-91	86.27	153	MQY54897.1
aspartate carbamoyltransferase regulatory subunit [Methanophagales archaeon ANME-1-THS]	Methanophagales archaeon ANME-1-THS	271	271	0.96	6e-91	89.93	152	RZN43925.1
aspartate carbamoyltransferase regulatory subunit [Methanomicrobia archaeon]	Methanomicrobia archaeon	269	269	0.99	3e-90	85.62	153	MBC8522030.1
aspartate carbamoyltransferase regulatory subunit [Methanophagales archaeon]	Methanophagales archaeon	268	268	0.97	7e-90	88	152	MBE0516686.1
aspartate carbamoyltransferase regulatory subunit [Methanophagales archaeon ANME-1-THS]	Methanophagales archaeon ANME-1-THS	262	262	0.96	1e-87	85.23	152	RZN43912.1
aspartate carbamoyltransferase regulatory subunit [Methanophagales archaeon]	Methanophagales archaeon	261	261	0.98	3e-87	84.21	152	RJS71639.1
aspartate carbamoyltransferase regulatory subunit [Methanosarcinales archaeon]	Methanosarcinales archaeon	261	261	0.98	7e-87	83.55	152	RLG29218.1
aspartate carbamoyltransferase regulatory subunit [Methanophagales archaeon]	Methanophagales archaeon	260	260	0.98	1e-86	83.55	152	RJS83602.1
aspartate carbamoyltransferase regulatory subunit [Methanophagales archaeon]	Methanophagales archaeon	255	255	0.97	2e-84	82.67	156	NOR77836.1
aspartate carbamoyltransferase regulatory subunit [Methanophagales archaeon]	Methanophagales archaeon	253	253	0.97	6e-84	82	152	RCV64470.1
Aspartate carbamoyltransferase regulatory chain [ANME-1 cluster archaeon GoMg3.2]	ANME-1 cluster archaeon GoMg3.2	253	253	0.97	6e-84	82	152	NQE54371.1
Aspartate carbamoyltransferase regulatory chain [ANME-1 cluster archaeon GoMg1]	ANME-1 cluster archaeon GoMg1	253	253	0.98	9e-84	81.58	152	NQE05040.1
TPA: aspartate carbamoyltransferase regulatory subunit [Methanophagales archaeon]	Methanophagales archaeon	251	251	0.98	2e-83	80.92	152	HJH27435.1
aspartate carbamoyltransferase regulatory subunit [ANME-1 cluster archaeon AG-394-G21]	ANME-1 cluster archaeon AG-394-G21	250	250	0.97	1e-82	80.67	156	NAS88423.1
aspartate carbamoyltransferase regulatory subunit [Methanophagales archaeon]	Methanophagales archaeon	250	250	0.98	1e-82	80.26	152	PXF52773.1
Aspartate carbamoyltransferase regulatory chain [uncultured archaeon]	uncultured archaeon	250	250	0.97	1e-82	80.67	152	CBH36831.1
aspartate carbamoyltransferase regulatory chain [Methanosarcinales archaeon ANME-1 ERB7]	Methanosarcinales archaeon ANME-1 ERB7	248	248	0.98	6e-82	79.61	152	QNO57018.1
aspartate carbamoyltransferase regulatory subunit [Methanosarcinales archaeon]	Methanosarcinales archaeon	248	248	0.96	6e-82	82.55	152	MBK5191065.1
aspartate carbamoyltransferase regulatory subunit [Methanosarcinales archaeon]	Methanosarcinales archaeon	243	243	0.98	5e-80	76.97	152	RLG34732.1
aspartate carbamoyltransferase regulatory subunit [Methanophagales archaeon]	Methanophagales archaeon	243	243	0.98	8e-80	78.95	152	KAF5436633.1
Aspartate carbamoyltransferase regulatory chain [ANME-1 cluster archaeon GoMg2]	ANME-1 cluster archaeon GoMg2	242	242	0.97	1e-79	78.67	152	NQE46268.1
aspartate carbamoyltransferase regulatory subunit [Methanophagales archaeon]	Methanophagales archaeon	241	241	0.98	4e-79	78.29	152	KAF5430297.1
aspartate carbamoyltransferase regulatory subunit [Methanomicrobia archaeon]	Methanomicrobia archaeon	240	240	0.96	1e-78	77.85	152	MBN1455236.1
TPA: aspartate carbamoyltransferase regulatory subunit [Methanomicrobia archaeon]	Methanomicrobia archaeon	237	237	0.96	1e-77	77.85	152	HDS45931.1
aspartate carbamoyltransferase regulatory subunit [Methanomicrobia archaeon]	Methanomicrobia archaeon	235	235	0.98	1e-76	75.66	164	MBN1762435.1
aspartate carbamoyltransferase regulatory subunit [Methanophagales archaeon]	Methanophagales archaeon	230	230	0.92	8e-75	78.32	143	MBA5942631.1
aspartate carbamoyltransferase regulatory subunit [Methanophagales archaeon]	Methanophagales archaeon	228	228	0.97	1e-73	69.23	171	PXF51828.1
aspartate carbamoyltransferase regulatory subunit [ANME-1 cluster archaeon ex4572_4]	ANME-1 cluster archaeon ex4572_4	226	226	0.97	5e-73	67.63	175	OYT66936.1
TPA: aspartate carbamoyltransferase regulatory subunit [Methanomicrobia archaeon]	Methanomicrobia archaeon	226	226	0.97	5e-73	67.63	175	HDN68901.1
aspartate carbamoyltransferase regulatory subunit [Methanosarcinales archaeon]	Methanosarcinales archaeon	216	216	0.96	3e-69	69.8	153	RLG36672.1
# Query: JAFNKG010000033.1_14: phosphopantothenoylcysteine decarboxylase / phosphopantothenate--cysteine ligase
Description	Scientific Name	Max Score	Total Score	Query Cover	E value	Per. ident	Acc. Len	Accession
bifunctional phosphopantothenoylcysteine decarboxylase/phosphopantothenate--cysteine ligase CoaBC [Methanosarcinales archaeon]	Methanosarcinales archaeon	684	684	0.98	0	87.62	412	MQY54896.1
bifunctional phosphopantothenoylcysteine decarboxylase/phosphopantothenate--cysteine ligase CoaBC [Methanomicrobia archaeon]	Methanomicrobia archaeon	679	679	0.98	0	87.84	407	MBC8522031.1
bifunctional phosphopantothenoylcysteine decarboxylase/phosphopantothenate--cysteine ligase CoaBC [Methanophagales archaeon]	Methanophagales archaeon	678	678	0.99	0	82.72	417	MBE0516687.1
bifunctional phosphopantothenoylcysteine decarboxylase/phosphopantothenate--cysteine ligase CoaBC [Candidatus Syntrophoarchaeum sp.]	Candidatus Syntrophoarchaeum sp.	673	673	0.98	0	86.67	412	MBL7118285.1
bifunctional phosphopantothenoylcysteine decarboxylase/phosphopantothenate--cysteine ligase CoaBC [Methanophagales archaeon ANME-1-THS]	Methanophagales archaeon ANME-1-THS	672	672	0.99	0	81.77	411	RZN43936.1
bifunctional phosphopantothenoylcysteine decarboxylase/phosphopantothenate--cysteine ligase CoaBC [Methanosarcinales archaeon]	Methanosarcinales archaeon	668	668	0.99	0	79.51	409	MBK5191066.1
TPA: bifunctional phosphopantothenoylcysteine decarboxylase/phosphopantothenate--cysteine ligase CoaBC [Methanophagales archaeon]	Methanophagales archaeon	664	664	0.99	0	81.28	409	HID19570.1
bifunctional phosphopantothenoylcysteine decarboxylase/phosphopantothenate--cysteine ligase CoaBC [Methanophagales archaeon]	Methanophagales archaeon	662	662	0.99	0	82.89	426	RJS83601.1
bifunctional phosphopantothenoylcysteine decarboxylase/phosphopantothenate--cysteine ligase CoaBC [Methanophagales archaeon]	Methanophagales archaeon	662	662	0.99	0	82.89	426	RJS71638.1
bifunctional phosphopantothenoylcysteine decarboxylase/phosphopantothenate--cysteine ligase CoaBC [Methanophagales archaeon ANME-1-THS]	Methanophagales archaeon ANME-1-THS	660	660	0.99	0	80.99	411	RZN43913.1
TPA: bifunctional phosphopantothenoylcysteine decarboxylase/phosphopantothenate--cysteine ligase CoaBC [Methanophagales archaeon]	Methanophagales archaeon	657	657	0.99	0	79.85	426	HJH25984.1
Coenzyme A biosynthesis bifunctional protein CoaBC [ANME-1 cluster archaeon GoMg1]	ANME-1 cluster archaeon GoMg1	652	652	0.98	0	80.2	417	NQE05039.1
probable coenzyme A biosynthesis bifunctional protein coaBC [uncultured archaeon]	uncultured archaeon	650	650	0.99	0	79.7	412	CBH39321.1
phosphopantothenoylcysteine decarboxylase/phosphopantothenate-cysteine ligase [uncultured archaeon]	uncultured archaeon	648	648	0.99	0	79.21	412	CBH36832.1
TPA: bifunctional phosphopantothenoylcysteine decarboxylase/phosphopantothenate--cysteine ligase CoaBC [Methanomicrobia archaeon]	Methanomicrobia archaeon	646	646	0.99	0	78.52	409	HDS45930.1
bifunctional phosphopantothenoylcysteine decarboxylase/phosphopantothenate--cysteine ligase CoaBC [Methanomicrobia archaeon]	Methanomicrobia archaeon	646	646	0.99	0	77.53	409	MBN1455237.1
bifunctional phosphopantothenoylcysteine decarboxylase/phosphopantothenate--cysteine ligase CoaBC [ANME-1 cluster archaeon AG-394-G06]	ANME-1 cluster archaeon AG-394-G06	645	645	0.98	0	78.91	412	NAT10322.1
bifunctional phosphopantothenoylcysteine decarboxylase/phosphopantothenate--cysteine ligase CoaBC [ANME-1 cluster archaeon AG-394-G21]	ANME-1 cluster archaeon AG-394-G21	642	642	0.98	0	78.66	412	NAS88424.1
bifunctional phosphopantothenoylcysteine decarboxylase/phosphopantothenate--cysteine ligase CoaBC [Methanomicrobia archaeon]	Methanomicrobia archaeon	638	638	0.99	0	77.04	409	MBN1762436.1
phosphopantothenoylcysteine decarboxylase / phosphopantothenate--cysteine ligase [Methanophagales archaeon]	Methanophagales archaeon	631	631	0.98	0	78.66	412	RCV64471.1
phosphopantothenoylcysteine decarboxylase / phosphopantothenate--cysteine ligase [Methanophagales archaeon]	Methanophagales archaeon	630	630	0.99	0	76.87	415	KAF5433254.1
bifunctional phosphopantothenoylcysteine decarboxylase/phosphopantothenate--cysteine ligase CoaBC [Methanophagales archaeon]	Methanophagales archaeon	615	615	0.99	0	74.69	417	MBA5942049.1
TPA: bifunctional phosphopantothenoylcysteine decarboxylase/phosphopantothenate--cysteine ligase CoaBC [Methanomicrobia archaeon]	Methanomicrobia archaeon	604	604	0.99	0	77.05	431	HDN68767.1
DNA/pantothenate metabolism flavoprotein [ANME-1 cluster archaeon ex4572_4]	ANME-1 cluster archaeon ex4572_4	603	603	0.99	0	76.87	432	OYT67392.1
bifunctional phosphopantothenoylcysteine decarboxylase/phosphopantothenate--cysteine ligase CoaBC [Methanophagales archaeon]	Methanophagales archaeon	602	602	0.99	0	76.63	432	PXF51522.1
bifunctional phosphopantothenoylcysteine decarboxylase/phosphopantothenate--cysteine ligase CoaBC [Methanophagales archaeon]	Methanophagales archaeon	596	596	0.99	0	74.76	416	PXF53528.1
bifunctional phosphopantothenoylcysteine decarboxylase/phosphopantothenate--cysteine ligase CoaBC [Methanosarcinales archaeon]	Methanosarcinales archaeon	595	595	0.99	0	74.88	418	RLG35860.1
coenzyme A biosynthesis bifunctional protein CoaBC [Methanosarcinales archaeon ANME-1 ERB7]	Methanosarcinales archaeon ANME-1 ERB7	573	573	0.88	0	77.96	369	QNO55632.1
TPA: bifunctional phosphopantothenoylcysteine decarboxylase/phosphopantothenate--cysteine ligase CoaBC [Candidatus Syntrophoarchaeum butanivorans]	Candidatus Syntrophoarchaeum butanivorans	555	555	0.99	0	68.15	413	HDM35635.1
Phosphopantothenoylcysteine decarboxylase/phosphopantothenate--cysteine ligase [Candidatus Syntrophoarchaeum butanivorans]	Candidatus Syntrophoarchaeum butanivorans	555	555	0.99	0	68.15	413	OFV66892.1
# Query: JABCTU010000096.1_5: histidine--tRNA ligase
Description	Scientific Name	Max Score	Total Score	Query Cover	E value	Per. ident	Acc. Len	Accession
histidine--tRNA ligase [Candidatus Thorarchaeota archaeon]	Candidatus Thorarchaeota archaeon	781	781	0.95	0	87.16	436	TFG99777.1
histidine--tRNA ligase [Candidatus Thorarchaeota archaeon]	Candidatus Thorarchaeota archaeon	770	770	0.95	0	86.24	436	TFH04005.1
histidine--tRNA ligase [Candidatus Thorarchaeota archaeon]	Candidatus Thorarchaeota archaeon	723	723	0.99	0	75.55	458	TFG34836.1
histidine--tRNA ligase [Candidatus Thorarchaeota archaeon]	Candidatus Thorarchaeota archaeon	714	714	0.95	0	79.31	435	MBN2231134.1
histidine--tRNA ligase [Candidatus Thorarchaeota archaeon]	Candidatus Thorarchaeota archaeon	705	705	0.95	0	77.29	437	MBY8997041.1
histidine--tRNA ligase [Candidatus Thorarchaeota archaeon]	Candidatus Thorarchaeota archaeon	695	695	0.95	0	77.06	436	TET10952.1
histidine--tRNA ligase [Candidatus Thorarchaeota archaeon]	Candidatus Thorarchaeota archaeon	681	681	0.82	0	88.77	374	TFG32040.1
hypothetical protein AM325_05290 [Candidatus Thorarchaeota archaeon SMTZ1-45]	Candidatus Thorarchaeota archaeon SMTZ1-45	680	680	0.95	0	74.08	437	KXH74932.1
Histidine--tRNA ligase [Candidatus Thorarchaeota archaeon AB_25]	Candidatus Thorarchaeota archaeon AB_25	677	677	0.93	0	75.76	428	OLS29723.1
histidine--tRNA ligase [Candidatus Thorarchaeota archaeon]	Candidatus Thorarchaeota archaeon	666	666	0.95	0	74.88	436	RLI54999.1
histidine--tRNA ligase [Candidatus Thorarchaeota archaeon]	Candidatus Thorarchaeota archaeon	650	650	0.94	0	73.02	441	TFG08406.1
hypothetical protein AM324_15630 [Candidatus Thorarchaeota archaeon SMTZ1-83]	Candidatus Thorarchaeota archaeon SMTZ1-83	641	641	0.95	0	71.33	437	KXH74668.1
histidine--tRNA ligase [Candidatus Thorarchaeota archaeon]	Candidatus Thorarchaeota archaeon	640	640	0.95	0	70.57	437	NOR38624.1
histidine--tRNA ligase [Candidatus Thorarchaeota archaeon]	Candidatus Thorarchaeota archaeon	635	635	0.95	0	68.81	486	RDE13790.1
histidine--tRNA ligase [Candidatus Thorarchaeota archaeon]	Candidatus Thorarchaeota archaeon	634	634	0.98	0	69.57	488	RDE11596.1
histidine--tRNA ligase [Candidatus Thorarchaeota archaeon]	Candidatus Thorarchaeota archaeon	630	630	0.95	0	69.72	437	UCH05682.1
Histidine--tRNA ligase [Candidatus Thorarchaeota archaeon]	Candidatus Thorarchaeota archaeon	627	627	0.98	0	66.82	454	TXT55744.1
histidine--tRNA ligase [Candidatus Thorarchaeota archaeon]	Candidatus Thorarchaeota archaeon	620	620	0.94	0	68.91	446	RLI48345.1
histidine--tRNA ligase [Candidatus Thorarchaeota archaeon]	Candidatus Thorarchaeota archaeon	617	617	0.94	0	68.6	437	UCE11092.1
histidine--tRNA ligase [Candidatus Thorarchaeota archaeon]	Candidatus Thorarchaeota archaeon	617	617	0.95	0	69.59	434	NHJ13367.1
histidine--tRNA ligase [Candidatus Lokiarchaeota archaeon]	Candidatus Lokiarchaeota archaeon	613	613	0.95	0	67.66	436	MBD3408552.1
histidine--tRNA ligase [Candidatus Thorarchaeota archaeon]	Candidatus Thorarchaeota archaeon	611	611	0.97	0	66.97	446	TFF91108.1
histidine--tRNA ligase [Candidatus Thorarchaeota archaeon]	Candidatus Thorarchaeota archaeon	604	604	0.93	0	68.62	426	NWF95524.1
histidine--tRNA ligase [Candidatus Lokiarchaeota archaeon]	Candidatus Lokiarchaeota archaeon	602	602	0.95	0	65.14	438	MBD3160389.1
histidine--tRNA ligase [Candidatus Thorarchaeota archaeon]	Candidatus Thorarchaeota archaeon	597	597	0.95	0	64.99	441	MBS3794518.1
histidine--tRNA ligase [Candidatus Thorarchaeota archaeon]	Candidatus Thorarchaeota archaeon	592	592	0.7	0	90.91	319	MBE0527149.1
histidine--tRNA ligase [Candidatus Thorarchaeota archaeon]	Candidatus Thorarchaeota archaeon	581	581	0.92	0	65.72	436	TFG12732.1
histidine--tRNA ligase [Candidatus Thorarchaeota archaeon]	Candidatus Thorarchaeota archaeon	575	575	0.85	0	70.84	393	TET11710.1
histidine--tRNA ligase [Candidatus Bathyarchaeota archaeon]	Candidatus Bathyarchaeota archaeon	363	363	0.92	2e-118	43.71	428	RLI09525.1
TPA: histidine--tRNA ligase [Candidatus Aenigmarchaeota archaeon]	Candidatus Aenigmarchaeota archaeon	362	362	0.89	5e-118	47.24	438	HGA37705.1
# Query: JAHWHP010000053.1_1: glutamate--tRNA ligase
Description	Scientific Name	Max Score	Total Score	Query Cover	E value	Per. ident	Acc. Len	Accession
glutamate--tRNA ligase [Candidatus Woesearchaeota archaeon]	Candidatus Woesearchaeota archaeon	1162	1162	0.99	0	100	566	MBW3021731.1
glutamate--tRNA ligase [Candidatus Woesearchaeota archaeon]	Candidatus Woesearchaeota archaeon	1149	1149	0.98	0	100	559	MBW3003470.1
hypothetical protein AYK26_04410 [Euryarchaeota archaeon SM23-78]	Euryarchaeota archaeon SM23-78	706	706	0.98	0	60.54	558	KYK26979.1
glutamate--tRNA ligase [Candidatus Woesearchaeota archaeon]	Candidatus Woesearchaeota archaeon	704	704	0.98	0	60.36	558	MBW3000739.1
glutamate--tRNA ligase [Candidatus Woesearchaeota archaeon]	Candidatus Woesearchaeota archaeon	703	703	0.98	0	59.68	559	MBW2990961.1
TPA: glutamate--tRNA ligase [Candidatus Woesearchaeota archaeon]	Candidatus Woesearchaeota archaeon	694	694	0.98	0	58.24	561	HHE36640.1
glutamate--tRNA ligase [Candidatus Woesearchaeota archaeon]	Candidatus Woesearchaeota archaeon	688	688	0.98	0	58.76	570	MBN2459557.1
glutamate--tRNA ligase [Candidatus Woesearchaeota archaeon]	Candidatus Woesearchaeota archaeon	685	685	0.98	0	57.19	563	MBN2052579.1
glutamate--tRNA ligase [Candidatus Woesearchaeota archaeon]	Candidatus Woesearchaeota archaeon	676	676	0.98	0	56.81	561	MBI4143419.1
glutamate--tRNA ligase [Candidatus Woesearchaeota archaeon]	Candidatus Woesearchaeota archaeon	676	676	0.98	0	59.43	557	MBL7054407.1
glutamate--tRNA ligase [Candidatus Woesearchaeota archaeon]	Candidatus Woesearchaeota archaeon	675	675	0.98	0	55.64	561	MBI2558834.1
TPA: glutamate--tRNA ligase [Candidatus Woesearchaeota archaeon]	Candidatus Woesearchaeota archaeon	672	672	0.98	0	58.47	564	HGU22397.1
glutamate--tRNA ligase [Candidatus Woesearchaeota archaeon]	Candidatus Woesearchaeota archaeon	668	668	0.98	0	58.78	548	RJQ15685.1
glutamate--tRNA ligase [Nanoarchaeota archaeon]	Nanoarchaeota archaeon	668	668	0.98	0	58.24	555	MBU0667459.1
glutamate--tRNA ligase [Candidatus Woesearchaeota archaeon]	Candidatus Woesearchaeota archaeon	668	668	0.98	0	56.43	552	RMF55172.1
glutamate--tRNA ligase [Candidatus Woesearchaeota archaeon]	Candidatus Woesearchaeota archaeon	668	668	0.98	0	56.09	561	MBI2659591.1
glutamate--tRNA ligase [Nanoarchaeota archaeon]	Nanoarchaeota archaeon	666	666	0.98	0	58.06	555	MBU1849993.1
glutamate--tRNA ligase [Nanoarchaeota archaeon]	Nanoarchaeota archaeon	665	665	0.98	0	57.02	563	MBU2560939.1
glutamate--tRNA ligase [Nanoarchaeota archaeon]	Nanoarchaeota archaeon	665	665	0.98	0	57.04	559	MBU1198948.1
glutamate--tRNA ligase [Candidatus Woesearchaeota archaeon]	Candidatus Woesearchaeota archaeon	664	664	0.98	0	56.89	562	MBI2647022.1
glutamate--tRNA ligase [Candidatus Woesearchaeota archaeon]	Candidatus Woesearchaeota archaeon	664	664	0.98	0	55.54	562	MBS3104621.1
glutamate--tRNA ligase [Candidatus Woesearchaeota archaeon]	Candidatus Woesearchaeota archaeon	663	663	0.98	0	55.38	561	MAG91883.1
glutamate--tRNA ligase [Candidatus Woesearchaeota archaeon]	Candidatus Woesearchaeota archaeon	663	663	0.98	0	55.24	563	NQU78500.1
glutamate--tRNA ligase [Candidatus Woesearchaeota archaeon]	Candidatus Woesearchaeota archaeon	663	663	0.98	0	55.71	562	MBI2654179.1
glutamate--tRNA ligase [Candidatus Woesearchaeota archaeon]	Candidatus Woesearchaeota archaeon	660	660	0.98	0	55.89	562	MBI2656545.1
glutamate--tRNA ligase [Candidatus Woesearchaeota archaeon]	Candidatus Woesearchaeota archaeon	659	659	0.98	0	54.84	580	MBS3113636.1
glutamate--tRNA ligase [Candidatus Woesearchaeota archaeon]	Candidatus Woesearchaeota archaeon	659	659	0.98	0	55.99	562	MBS3096118.1
glutamate--tRNA ligase [Candidatus Woesearchaeota archaeon]	Candidatus Woesearchaeota archaeon	658	658	0.98	0	55	562	MBI2650611.1
glutamate--tRNA ligase [Candidatus Woesearchaeota archaeon]	Candidatus Woesearchaeota archaeon	657	657	0.98	0	56.27	552	MBI2546542.1
glutamate--tRNA ligase [Candidatus Woesearchaeota archaeon]	Candidatus Woesearchaeota archaeon	656	656	0.98	0	54.46	562	MBI2655577.1
# Query: JAHWKR010000014.1_32: histidine--tRNA ligase
Description	Scientific Name	Max Score	Total Score	Query Cover	E value	Per. ident	Acc. Len	Accession
histidine--tRNA ligase [Euryarchaeota archaeon]	Euryarchaeota archaeon	870	870	0.99	0	100	437	MBW3582608.1
histidine--tRNA ligase [Thermoplasmata archaeon HGW-Thermoplasmata-1]	Thermoplasmata archaeon HGW-Thermoplasmata-1	418	418	0.96	2e-140	51.29	428	PKK85401.1
TPA: histidine--tRNA ligase [Thermoplasmata archaeon]	Thermoplasmata archaeon	406	406	0.94	1e-135	48.56	419	HIH97134.1
TPA: histidine--tRNA ligase [Thermoplasmata archaeon]	Thermoplasmata archaeon	404	404	0.94	6e-135	48.32	419	HIH97979.1
histidine--tRNA ligase [Euryarchaeota archaeon]	Euryarchaeota archaeon	401	401	0.97	1e-133	49.88	426	UCE45845.1
histidine--tRNA ligase [Candidatus Thermoplasmatota archaeon]	Candidatus Thermoplasmatota archaeon	395	395	0.96	3e-131	46.82	420	MBU0496432.1
TPA: histidine--tRNA ligase [Euryarchaeota archaeon]	Euryarchaeota archaeon	393	393	0.96	2e-130	48.94	418	HDP96297.1
histidine--tRNA ligase [Thermoplasmata archaeon]	Thermoplasmata archaeon	392	392	0.95	3e-130	47.51	410	KAA0002140.1
histidine--tRNA ligase [Thermoplasmatales archaeon]	Thermoplasmatales archaeon	390	390	0.95	3e-129	45.82	421	UCD13851.1
histidine--tRNA ligase [Candidatus Thermoplasmatota archaeon]	Candidatus Thermoplasmatota archaeon	387	387	0.94	4e-128	48.07	419	MBN2065879.1
histidine--tRNA ligase [Euryarchaeota archaeon]	Euryarchaeota archaeon	386	386	0.97	7e-128	48.59	424	UCE45351.1
histidyl-tRNA synthetase [Thermoplasmatales archaeon SCGC AB-540-F20]	Thermoplasmatales archaeon SCGC AB-540-F20	386	386	0.96	1e-127	45.02	422	EMR75568.1
histidine--tRNA ligase [Euryarchaeota archaeon]	Euryarchaeota archaeon	385	385	0.99	3e-127	49.66	431	MBI2078516.1
TPA: histidine--tRNA ligase [Thermoplasmatales archaeon]	Thermoplasmatales archaeon	384	384	0.96	3e-127	45.97	417	HEC72322.1
histidine--tRNA ligase [Euryarchaeota archaeon ex4484_162]	Euryarchaeota archaeon ex4484_162	384	384	0.94	4e-127	46.27	420	OYT58488.1
histidine--tRNA ligase [Thermoplasmata archaeon]	Thermoplasmata archaeon	382	382	0.94	2e-126	48.68	406	KAA0002473.1
histidine--tRNA ligase [Thermoplasmata archaeon]	Thermoplasmata archaeon	382	382	0.94	5e-126	46.02	420	RLF61758.1
histidine--tRNA ligase [Thermoplasmata archaeon]	Thermoplasmata archaeon	381	381	0.94	7e-126	47.12	420	RLF34058.1
TPA: histidine--tRNA ligase [Thermoplasmatales archaeon]	Thermoplasmatales archaeon	381	381	0.94	9e-126	47.24	415	HDO70377.1
histidine--tRNA ligase [Methanomassiliicoccales archaeon]	Methanomassiliicoccales archaeon	380	380	0.94	1e-125	47.95	414	NYT15639.1
histidine--tRNA ligase [Thermoplasmata archaeon]	Thermoplasmata archaeon	380	380	0.93	2e-125	46.59	420	RLF30057.1
histidine--tRNA ligase [Thermoplasmata archaeon]	Thermoplasmata archaeon	379	379	0.94	2e-125	48.44	406	RLF64387.1
histidine--tRNA ligase [Candidatus Thermoplasmatota archaeon]	Candidatus Thermoplasmatota archaeon	380	380	0.97	3e-125	47.55	419	MBN1676953.1
histidine--tRNA ligase [Methanomassiliicoccales archaeon]	Methanomassiliicoccales archaeon	379	379	0.94	3e-125	47.71	414	NYT12191.1
TPA: histidine--tRNA ligase [Thermoplasmatales archaeon]	Thermoplasmatales archaeon	379	379	0.96	4e-125	47.54	407	HHH84021.1
histidyl-tRNA synthetase [Thermoplasmatales archaeon SCGC AB-539-C06]	Thermoplasmatales archaeon SCGC AB-539-C06	379	379	0.94	5e-125	45.76	422	ENO12421.1
histidine--tRNA ligase [Candidatus Thermoplasmatota archaeon]	Candidatus Thermoplasmatota archaeon	379	379	0.97	6e-125	46.95	418	MBU1158904.1
TPA: histidine--tRNA ligase [Thermoplasmata archaeon]	Thermoplasmata archaeon	378	378	0.94	1e-124	47.6	421	HIH01993.1
TPA: histidine--tRNA ligase [Thermoplasmata archaeon]	Thermoplasmata archaeon	377	377	0.93	2e-124	47.56	418	HIJ17413.1
histidine--tRNA ligase [Thermoplasmata archaeon M9B1D]	Thermoplasmata archaeon M9B1D	377	377	0.94	2e-124	44.44	421	PNX48899.1
# Query: JAHWKR010000037.1_25: 30S ribosomal protein eS8
Description	Scientific Name	Max Score	Total Score	Query Cover	E value	Per. ident	Acc. Len	Accession
30S ribosomal protein S8e [Euryarchaeota archaeon]	Euryarchaeota archaeon	251	251	0.99	8e-84	100	126	MBW3583650.1
30S ribosomal protein S8e [Euryarchaeota archaeon]	Euryarchaeota archaeon	150	150	0.96	4e-44	60.16	126	MBI2077528.1
30S ribosomal protein S8e [Thermoplasmata archaeon HGW-Thermoplasmata-1]	Thermoplasmata archaeon HGW-Thermoplasmata-1	142	142	0.96	6e-41	60.16	127	PKK85132.1
30S ribosomal protein S8e [Thermoplasmatales archaeon ex4484_6]	Thermoplasmatales archaeon ex4484_6	141	141	0.96	2e-40	60.16	126	OYT45590.1
30S ribosomal protein S8e [Candidatus Thermoplasmatota archaeon]	Candidatus Thermoplasmatota archaeon	139	139	0.96	1e-39	60.16	127	MBN1389165.1
TPA: 30S ribosomal protein S8e [Thermoplasmatales archaeon]	Thermoplasmatales archaeon	139	139	0.94	1e-39	57.5	128	HDS59183.1
30S ribosomal protein S8e [Thermoplasmata archaeon]	Thermoplasmata archaeon	139	139	0.94	2e-39	58.33	128	KAA0002436.1
TPA: 30S ribosomal protein S8e [Euryarchaeota archaeon]	Euryarchaeota archaeon	139	139	0.99	2e-39	55.56	126	HGZ57137.1
TPA: 30S ribosomal protein S8e [Thermoplasmata archaeon]	Thermoplasmata archaeon	138	138	0.96	2e-39	56.1	126	HID74081.1
30S ribosomal protein S8e [Aciduliprofundum boonei]	Aciduliprofundum boonei	138	138	0.99	3e-39	52.38	126	WP_008082772.1
30S ribosomal protein S8e [Halobacteriales archaeon]	Halobacteriales archaeon	138	138	0.96	3e-39	56.1	126	MCA1819493.1
30S ribosomal protein S8e [Methanomassiliicoccales archaeon]	Methanomassiliicoccales archaeon	138	138	0.96	4e-39	57.72	127	MBN1109227.1
30S ribosomal protein S8e [Methanomassiliicoccales archaeon PtaB.Bin134]	Methanomassiliicoccales archaeon PtaB.Bin134	137	137	0.96	6e-39	56.91	127	OPX63409.1
30S ribosomal protein S8e [Euryarchaeota archaeon]	Euryarchaeota archaeon	138	138	0.98	7e-39	57.6	150	TLZ56574.1
TPA: 30S ribosomal protein S8e [Candidatus Poseidoniales archaeon]	Candidatus Poseidoniales archaeon	137	137	0.96	8e-39	58.54	127	HIM33252.1
30S ribosomal protein S8e [Methanobacterium]	Methanobacterium	137	137	0.99	1e-38	54.76	127	WP_100904601.1
30S ribosomal protein S8e [Methanolacinia]	Methanolacinia	136	136	0.97	1e-38	58.87	125	WP_013330098.1
30S ribosomal protein S8e [Euryarchaeota archaeon]	Euryarchaeota archaeon	136	136	0.96	2e-38	57.72	127	MBV15008.1
TPA: 30S ribosomal protein S8e [Euryarchaeota archaeon]	Euryarchaeota archaeon	136	136	0.96	2e-38	53.66	127	HEQ78920.1
30S ribosomal protein S8e [Candidatus Thermoplasmatota archaeon]	Candidatus Thermoplasmatota archaeon	136	136	0.96	2e-38	58.54	127	MBN1539666.1
30S ribosomal protein S8e [Candidatus Thermoplasmatota archaeon]	Candidatus Thermoplasmatota archaeon	136	136	0.96	2e-38	60.16	126	MBU2564662.1
30S ribosomal protein S8e [Methanomassiliicoccus sp.]	Methanomassiliicoccus sp.	135	135	0.96	2e-38	58.54	127	TFG55824.1
ribosomal protein S8.e [Methanobacterium sp. Maddingley MBC34]	Methanobacterium sp. Maddingley MBC34	135	135	0.99	3e-38	54.76	127	EKQ50613.1
30S ribosomal protein S8e [Methanothermobacter]	Methanothermobacter	135	135	0.96	3e-38	56.1	127	WP_013295475.1
30S ribosomal protein S8e [Thermoplasmata archaeon HGW-Thermoplasmata-2]	Thermoplasmata archaeon HGW-Thermoplasmata-2	135	135	0.99	3e-38	57.94	126	PKK81240.1
30S ribosomal protein S8e [Halobacteriales archaeon]	Halobacteriales archaeon	135	135	0.97	4e-38	54.03	126	MCA1811746.1
30S ribosomal protein S8e [Euryarchaeota archaeon]	Euryarchaeota archaeon	135	135	0.96	4e-38	57.38	126	NLX47868.1
30S ribosomal protein S8e [Euryarchaeota archaeon]	Euryarchaeota archaeon	135	135	0.94	5e-38	60	128	MBI4362086.1
TPA: 30S ribosomal protein S8e [Hadesarchaea archaeon]	Hadesarchaea archaeon	135	135	0.96	5e-38	56.1	125	HID60976.1
30S ribosomal protein S8e [Methanobacterium sp. BAmetb5]	Methanobacterium sp. BAmetb5	135	135	0.99	5e-38	54.76	127	AXV39525.1
# Query: JAHWKR010000030.1_34: serine--tRNA ligase
Description	Scientific Name	Max Score	Total Score	Query Cover	E value	Per. ident	Acc. Len	Accession
serine--tRNA ligase [Euryarchaeota archaeon]	Euryarchaeota archaeon	906	906	0.99	0	100	440	MBW3583386.1
serine--tRNA ligase [Euryarchaeota archaeon]	Euryarchaeota archaeon	553	553	0.98	0	62.3	426	MBI2077240.1
serine--tRNA ligase [Halobacteriales archaeon]	Halobacteriales archaeon	545	545	0.96	0	61.93	446	MCA1819348.1
Serine--tRNA ligase [uncultured archaeon]	uncultured archaeon	531	531	0.97	0	59.4	427	VVB59660.1
serine--tRNA ligase [Euryarchaeota archaeon]	Euryarchaeota archaeon	525	525	0.97	0	60.74	426	NOZ59764.1
serine--tRNA ligase [Nanoarchaeota archaeon]	Nanoarchaeota archaeon	521	521	0.97	2e-180	56.68	433	MBU4300932.1
TPA: serine--tRNA ligase [Candidatus Bathyarchaeota archaeon]	Candidatus Bathyarchaeota archaeon	513	513	0.98	1e-177	58.31	428	HEH84564.1
serine--tRNA ligase [Candidatus Bathyarchaeota archaeon A05DMB-5]	Candidatus Bathyarchaeota archaeon A05DMB-5	511	511	0.98	1e-176	58.31	428	MBX5327843.1
serine--tRNA ligase [Candidatus Nanohaloarchaeota archaeon]	Candidatus Nanohaloarchaeota archaeon	509	509	0.97	4e-176	55.73	427	RLG12932.1
TPA: serine--tRNA ligase [Candidatus Bathyarchaeota archaeon]	Candidatus Bathyarchaeota archaeon	507	507	0.98	4e-175	57.95	429	HGW23719.1
serine--tRNA ligase [Candidatus Bathyarchaeota archaeon A05DMB-2]	Candidatus Bathyarchaeota archaeon A05DMB-2	505	505	0.98	2e-174	55.94	429	MBT0159584.1
serine--tRNA ligase [Candidatus Bathyarchaeota archaeon]	Candidatus Bathyarchaeota archaeon	505	505	0.98	2e-174	56.95	429	MBS7616588.1
serine--tRNA ligase [Candidatus Bathyarchaeota archaeon]	Candidatus Bathyarchaeota archaeon	504	504	0.97	4e-174	58.35	429	PMB74282.1
serine--tRNA ligase [Candidatus Woesearchaeota archaeon]	Candidatus Woesearchaeota archaeon	504	504	0.98	4e-174	56.53	427	MBD3313475.1
Serine--tRNA ligase [Candidatus Bathyarchaeota archaeon BA1]	Candidatus Bathyarchaeota archaeon BA1	503	503	0.97	3e-173	56.32	436	KPV63753.1
serine--tRNA ligase [Thermococcus sp. EP1]	Thermococcus sp. EP1	502	502	0.97	1e-172	57.05	455	WP_055283433.1
TPA: serine--tRNA ligase [Candidatus Bathyarchaeota archaeon]	Candidatus Bathyarchaeota archaeon	501	501	0.98	1e-172	57.63	429	HHS35705.1
serine--tRNA ligase [Candidatus Bathyarchaeota archaeon]	Candidatus Bathyarchaeota archaeon	500	500	0.98	2e-172	57.4	429	MBS7607780.1
serine--tRNA ligase [Candidatus Bathyarchaeota archaeon]	Candidatus Bathyarchaeota archaeon	500	500	0.98	2e-172	56.62	431	RLI20984.1
serine--tRNA ligase [Theionarchaea archaeon]	Theionarchaea archaeon	499	499	0.96	3e-172	57.44	424	MBU7042930.1
serine--tRNA ligase [Candidatus Bathyarchaeota archaeon]	Candidatus Bathyarchaeota archaeon	499	499	0.98	6e-172	56.59	429	MBS7620863.1
serine--tRNA ligase [Candidatus Bathyarchaeota archaeon]	Candidatus Bathyarchaeota archaeon	499	499	0.98	8e-172	56.59	429	MBS7636327.1
serine--tRNA ligase [Candidatus Bathyarchaeota archaeon CG_4_8_14_3_um_filter_42_8]	Candidatus Bathyarchaeota archaeon CG_4_8_14_3_um_filter_42_8	498	498	0.98	9e-172	57.4	429	PIX31778.1
serine--tRNA ligase [Thermococcus sp. MV5]	Thermococcus sp. MV5	499	499	0.97	1e-171	56.61	455	WP_167888145.1
TPA: serine--tRNA ligase [Thermococcus litoralis]	Thermococcus litoralis	498	498	0.97	4e-171	56.7	454	HHI00303.1
serine--tRNA ligase [Candidatus Bathyarchaeota archaeon]	Candidatus Bathyarchaeota archaeon	496	496	0.98	6e-171	55.81	429	NWF87232.1
TPA: serine--tRNA ligase [Candidatus Bathyarchaeota archaeon]	Candidatus Bathyarchaeota archaeon	495	495	0.98	2e-170	56.39	429	HHD37727.1
serine--tRNA ligase [Nanoarchaeota archaeon]	Nanoarchaeota archaeon	495	495	0.98	2e-170	54.79	427	MBU0536181.1
serine--tRNA ligase [Candidatus Bathyarchaeota archaeon]	Candidatus Bathyarchaeota archaeon	495	495	0.98	2e-170	57.08	427	RLG99307.1
serine--tRNA ligase [unclassified Thermococcus]	unclassified Thermococcus	496	496	0.97	2e-170	56.17	455	WP_167885990.1
# Query: MNVY01000022.1_10: DNA polymerase III, subunit gamma and tau
Description	Scientific Name	Max Score	Total Score	Query Cover	E value	Per. ident	Acc. Len	Accession
hypothetical protein AUJ63_05125 [Candidatus Pacearchaeota archaeon CG1_02_35_32]	Candidatus Pacearchaeota archaeon CG1_02_35_32	663	663	0.99	0	100	323	OIO41661.1
hypothetical protein AM326_01700 [Candidatus Thorarchaeota archaeon SMTZ-45]	Candidatus Thorarchaeota archaeon SMTZ-45	258	258	0.99	1e-80	42.33	322	KXH69813.1
AAA family ATPase [Patescibacteria group bacterium]	Patescibacteria group bacterium	246	246	0.95	2e-76	41.48	305	MBU0778301.1
hypothetical protein DRQ42_00630 [Gammaproteobacteria bacterium]	Gammaproteobacteria bacterium	215	215	0.95	4e-64	37.97	313	RLA02456.1
TPA: AAA family ATPase [Archaeoglobus sp.]	Archaeoglobus sp.	211	211	0.99	3e-62	38.97	335	HGC49308.1
TPA: AAA family ATPase [Candidatus Aminicenantes bacterium]	Candidatus Aminicenantes bacterium	210	210	0.95	6e-62	36.25	310	HDZ25617.1
AAA family ATPase [Nitrosopumilaceae archaeon]	Nitrosopumilaceae archaeon	208	208	0.95	3e-61	37.42	304	NIU01111.1
hypothetical protein DRH14_02720 [Candidatus Shapirobacteria bacterium]	Candidatus Shapirobacteria bacterium	199	199	0.95	3e-58	37.42	299	RLC34541.1
DNA polymerase III subunit tau [Spirochaetes bacterium ADurb.Bin218]	Spirochaetes bacterium ADurb.Bin218	194	194	0.94	3e-56	38.44	303	OQA94885.1
AAA family ATPase [Candidatus Peregrinibacteria bacterium]	Candidatus Peregrinibacteria bacterium	194	194	0.94	6e-56	35.62	301	MBT7929472.1
AAA family ATPase [Synergistales bacterium]	Synergistales bacterium	192	192	0.95	4e-55	36.42	303	NCC58877.1
AAA family ATPase [Candidatus Cloacimonetes bacterium]	Candidatus Cloacimonetes bacterium	191	191	0.96	5e-55	37.38	301	TET23413.1
hypothetical protein B6I27_02605 [Erwiniaceae bacterium 4572_131]	Erwiniaceae bacterium 4572_131	190	190	0.95	2e-54	39.68	304	OQX98422.1
TPA: AAA family ATPase [Candidatus Scalindua sp.]	Candidatus Scalindua sp.	190	190	0.96	2e-54	36.54	300	HDY68096.1
putative sliding-clamp-loader subunit [Prokaryotic dsDNA virus sp.]	Prokaryotic dsDNA virus sp.	189	189	0.94	9e-54	36.1	320	QDP54830.1
TPA: AAA family ATPase [bacterium]	bacterium	187	187	0.95	2e-53	35.71	303	HDY89502.1
hypothetical protein DRQ49_19750 [Gammaproteobacteria bacterium]	Gammaproteobacteria bacterium	186	186	0.95	1e-52	38.46	313	RKZ35231.1
TPA: ATP-binding protein [Candidatus Bathyarchaeota archaeon]	Candidatus Bathyarchaeota archaeon	180	180	0.95	2e-50	34.08	310	HDN17639.1
AAA family ATPase [Bacteroidales bacterium]	Bacteroidales bacterium	179	179	0.96	6e-50	32.37	302	MBN1181516.1
DNA polymerase III subunit tau [Spirochaetes bacterium ADurb.Bin001]	Spirochaetes bacterium ADurb.Bin001	175	175	0.95	2e-48	33.65	310	OQC75326.1
hypothetical protein DRJ07_13450 [Bacteroidetes bacterium]	Bacteroidetes bacterium	174	174	0.97	4e-48	31.25	314	RLD78261.1
AAA family ATPase [Candidatus Moranbacteria bacterium]	Candidatus Moranbacteria bacterium	173	173	0.96	9e-48	37.82	305	NCU28663.1
TPA: AAA family ATPase [bacterium]	bacterium	171	171	0.95	6e-47	34.73	308	HEC65477.1
hypothetical protein DRN14_00120 [Thermoplasmata archaeon]	Thermoplasmata archaeon	169	169	0.95	3e-46	34.41	300	RLF30295.1
AAA family ATPase [Patescibacteria group bacterium]	Patescibacteria group bacterium	164	164	0.95	3e-44	32.15	306	MBU0846511.1
AAA family ATPase [Cyanobacteria bacterium REEB65]	Cyanobacteria bacterium REEB65	161	161	0.68	4e-44	39.64	230	MBU6427695.1
hypothetical protein C4K49_10770 [Candidatus Thorarchaeota archaeon]	Candidatus Thorarchaeota archaeon	162	162	0.95	1e-43	34.18	313	RDE12156.1
hypothetical protein A2Z67_03880 [Candidatus Woesebacteria bacterium RBG_13_36_22]	Candidatus Woesebacteria bacterium RBG_13_36_22	162	162	0.95	1e-43	33.23	310	OGM08148.1
AAA family ATPase [Treponema sp.]	Treponema sp.	161	161	0.93	5e-43	31.7	312	NLM00819.1
AAA family ATPase [Bacteroidaceae bacterium]	Bacteroidaceae bacterium	160	160	0.95	1e-42	32.48	314	MBR4792609.1

## Sheet: Data S3
Data S3. Summary of IntegronFinder output
Genome_ID	Contig_ID	attCs	IntIs	CALIN	In0	Complete_integron	Phylum
GCA_001515185.1	LQHI01000018.1	2	0	1	0	0	Hadarchaeota
GCA_001515185.1	LQHI01000043.1	5	0	1	0	0	Hadarchaeota
GCA_001587715.1	LNGC01000085.1	8	0	1	0	0	Methanobacteriota
GCA_001587715.1	LNGC01000139.1	4	0	1	0	0	Methanobacteriota
GCA_001587715.1	LNGC01000205.1	4	0	1	0	0	Methanobacteriota
GCA_001872325.1	MNVY01000022.1	3	0	1	0	0	Nanoarchaeota
GCA_002495885.1	DAHG01000023.1	4	0	1	0	0	Halobacteriota
GCA_002495885.1	DAHG01000063.1	2	1	0	0	1	Halobacteriota
GCA_002687185.1	NYZO01000058.1	3	0	1	0	0	Nanoarchaeota
GCA_002900555.1	MUGD01000186.1	3	0	1	0	0	Thermoplasmatota
GCA_002900555.1	MUGD01000255.1	2	0	1	0	0	Thermoplasmatota
GCA_003144275.1	NJBF01000069.1	0	1	0	1	0	Asgardarchaeota
GCA_003144275.1	NJBF01000090.1	3	0	1	0	0	Asgardarchaeota
GCA_003152955.1	PMBQ01000033.1	3	0	1	0	0	Thermoproteota
GCA_003152955.1	PMBQ01000079.1	2	0	1	0	0	Thermoproteota
GCA_003152955.1	PMBQ01000137.1	3	0	1	0	0	Thermoproteota
GCA_003246955.1	QKBX01000022.1	3	0	1	0	0	Thermoproteota
GCA_003250545.1	QKGC01000048.1	3	0	1	0	0	Thermoproteota
GCA_003336485.1	QENH01000113.1	2	0	1	0	0	Halobacteriota
GCA_003555325.1	PWGQ01000109.1	5	0	1	0	0	Halobacteriota
GCA_003560275.1	PWIU01000132.1	2	0	1	0	0	Halobacteriota
GCA_003650975.1	QMSU01000078.1	5	0	1	0	0	Thermoplasmatota
GCA_003662085.1	QMXJ01000335.1	2	0	1	0	0	Thermoproteota
GCA_003662805.1	QMYT01000291.1	2	0	1	0	0	Asgardarchaeota
GCA_003662885.1	QMYY01000276.1	2	0	1	0	0	Asgardarchaeota
GCA_003663465.1	QNAB01000166.1	5	0	1	0	0	Aenigmatarchaeota
GCA_003694055.1	RFLC01000080.1	2	0	1	0	0	Nanoarchaeota
GCA_004376385.1	SOJY01000013.1	2	0	1	0	0	Thermoproteota
GCA_004526155.1	SPBG01000035.1	4	0	1	0	0	Halobacteriota
GCA_004526155.1	SPBG01000254.1	4	0	1	0	0	Halobacteriota
GCA_004526155.1	SPBG01000498.1	3	0	1	0	0	Halobacteriota
GCA_004526155.1	SPBG01000667.1	2	0	1	0	0	Halobacteriota
GCA_004526155.1	SPBG01000814.1	2	0	1	0	0	Halobacteriota
GCA_004553595.1	SFKZ01000078.1	2	0	1	0	0	Methanobacteriota
GCA_005878395.1	VBMJ01000325.1	6	0	1	0	0	Thermoplasmatota
GCA_006538205.1	BHXL01000011.1	3	0	1	0	0	Hydrothermarchaeota
GCA_007280025.1	QYPO01000187.1	4	0	1	0	0	Halobacteriota
GCA_009889515.1	WUQR01000105.1	3	0	1	0	0	Thermoproteota
GCA_009992175.1	JAACWA010000043.1	2	0	1	0	0	Nanoarchaeota
GCA_011041355.1	DRCQ01000110.1	3	0	1	0	0	Nanoarchaeota
GCA_011041355.1	DRCQ01000154.1	2	0	1	0	0	Nanoarchaeota
GCA_011041355.1	DRCQ01000175.1	5	0	1	0	0	Nanoarchaeota
GCA_011329125.1	DSUA01000100.1	4	0	1	0	0	Nanoarchaeota
GCA_011333705.1	DTKA01000032.1	0	1	0	1	0	Thermoproteota
GCA_011333705.1	DTKA01000128.1	2	0	1	0	0	Thermoproteota
GCA_011333705.1	DTKA01000234.1	2	0	1	0	0	Thermoproteota
GCA_011333705.1	DTKA01000727.1	2	0	1	0	0	Thermoproteota
GCA_012962625.1	DTXF01000224.1	4	0	1	0	0	Halobacteriota
GCA_013374555.1	QENK01000065.1	3	0	1	0	0	Halobacteriota
GCA_013374555.1	QENK01000315.1	3	0	1	0	0	Halobacteriota
GCA_013374555.1	QENK01000356.1	1	1	0	0	1	Halobacteriota
GCA_014729055.1	WJKO01000339.1	2	0	1	0	0	Asgardarchaeota
GCA_014729315.1	WJKD01000453.1	4	0	1	0	0	Asgardarchaeota
GCA_014729315.1	WJKD01000881.1	2	0	1	0	0	Asgardarchaeota
GCA_014894195.1	JADBLY010000017.1	2	0	1	0	0	Thermoproteota
GCA_014894195.1	JADBLY010000065.1	2	0	1	0	0	Thermoproteota
GCA_014894195.1	JADBLY010000076.1	2	0	1	0	0	Thermoproteota
GCA_014894195.1	JADBLY010000101.1	2	0	1	0	0	Thermoproteota
GCA_014894195.1	JADBLY010000155.1	3	0	1	0	0	Thermoproteota
GCA_014894195.1	JADBLY010000188.1	3	0	1	0	0	Thermoproteota
GCA_015520535.1	WAPZ01000075.1	4	0	1	0	0	Asgardarchaeota
GCA_015520535.1	WAPZ01000348.1	3	0	1	0	0	Asgardarchaeota
GCA_015520535.1	WAPZ01000380.1	2	0	1	0	0	Asgardarchaeota
GCA_015520535.1	WAPZ01000509.1	4	0	1	0	0	Asgardarchaeota
GCA_015520535.1	WAPZ01000561.1	4	0	1	0	0	Asgardarchaeota
GCA_015520535.1	WAPZ01000769.1	2	0	1	0	0	Asgardarchaeota
GCA_015521395.1	WAOG01000040.1	3	0	1	0	0	Thermoproteota
GCA_015521395.1	WAOG01000205.1	2	0	1	0	0	Thermoproteota
GCA_015521395.1	WAOG01000310.1	2	0	1	0	0	Thermoproteota
GCA_015522785.1	WALP01000003.1	3	0	1	0	0	Nanoarchaeota
GCA_015660965.1	JACTVG010000105.1	4	0	1	0	0	Halobacteriota
GCA_015662965.1	DQTA01000068.1	2	0	1	0	0	Halobacteriota
GCA_016200045.1	JACQFN010000023.1	5	0	1	0	0	Thermoproteota
GCA_016208715.1	JACQXV010000149.1	2	0	1	0	0	Nanoarchaeota
GCA_016292335.1	JAECRX010000089.1	2	0	1	0	0	Asgardarchaeota
GCA_016292335.1	JAECRX010000186.1	3	0	1	0	0	Asgardarchaeota
GCA_016294945.1	JAECRY010000563.1	2	0	1	0	0	Asgardarchaeota
GCA_016550395.1	JABXGY010000468.1	2	0	1	0	0	Asgardarchaeota
GCA_016550505.1	JACGUL010000082.1	2	0	1	0	0	Asgardarchaeota
GCA_016550505.1	JACGUL010000427.1	2	0	1	0	0	Asgardarchaeota
GCA_016550505.1	JACGUL010000566.1	2	0	1	0	0	Asgardarchaeota
GCA_016839385.1	JAEOUK010000304.1	3	0	1	0	0	Asgardarchaeota
GCA_016839505.1	JAEOUC010000289.1	6	0	1	0	0	Asgardarchaeota
GCA_016839505.1	JAEOUC010000470.1	3	0	1	0	0	Asgardarchaeota
GCA_016839505.1	JAEOUC010001044.1	5	0	1	0	0	Asgardarchaeota
GCA_016839815.1	JAEOTM010000022.1	3	0	1	0	0	Asgardarchaeota
GCA_016840305.1	JAEOSP010000589.1	2	0	1	0	0	Asgardarchaeota
GCA_016840645.1	JAEORY010000318.1	6	0	1	0	0	Asgardarchaeota
GCA_016840645.1	JAEORY010000397.1	3	0	1	0	0	Asgardarchaeota
GCA_016840645.1	JAEORY010000427.1	3	0	1	0	0	Asgardarchaeota
GCA_016840645.1	JAEORY010000526.1	2	0	1	0	0	Asgardarchaeota
GCA_016840645.1	JAEORY010000539.1	4	0	1	0	0	Asgardarchaeota
GCA_016840645.1	JAEORY010000568.1	3	0	1	0	0	Asgardarchaeota
GCA_016840645.1	JAEORY010000570.1	2	0	1	0	0	Asgardarchaeota
GCA_016840645.1	JAEORY010000571.1	4	0	1	0	0	Asgardarchaeota
GCA_016840645.1	JAEORY010000640.1	5	0	1	0	0	Asgardarchaeota
GCA_016840645.1	JAEORY010000664.1	2	0	1	0	0	Asgardarchaeota
GCA_016840985.1	JAEORH010000106.1	4	0	1	0	0	Asgardarchaeota
GCA_017608445.1	JAFCFW010000002.1	8	0	1	0	0	Nanoarchaeota
GCA_017608445.1	JAFCFW010000274.1	4	0	1	0	0	Nanoarchaeota
GCA_017608455.1	JAFCFV010000197.1	2	0	1	0	0	Nanoarchaeota
GCA_017609115.1	JAFCEP010000040.1	2	0	1	0	0	Nanoarchaeota
GCA_017609145.1	JAFCEM010000048.1	4	0	1	0	0	Aenigmatarchaeota
GCA_017883965.1	JAFNKG010000033.1	2	0	1	0	0	Halobacteriota
GCA_017885205.1	JAFNGN010000022.1	3	0	1	0	0	Halobacteriota
GCA_018238185.1	JABCTU010000096.1	2	0	1	0	0	Asgardarchaeota
GCA_018238745.1	JABCSS010000219.1	3	0	1	0	0	Asgardarchaeota
GCA_018238745.1	JABCSS010000269.1	5	0	1	0	0	Asgardarchaeota
GCA_018238845.1	JABCSL010000398.1	2	0	1	0	0	Asgardarchaeota
GCA_018238845.1	JABCSL010000639.1	2	0	1	0	0	Asgardarchaeota
GCA_018658425.1	JABHVJ010000061.1	4	0	1	0	0	Nanoarchaeota
GCA_018658425.1	JABHVJ010000321.1	6	0	1	0	0	Nanoarchaeota
GCA_018658425.1	JABHVJ010000337.1	3	0	1	0	0	Nanoarchaeota
GCA_018658425.1	JABHVJ010000348.1	2	0	1	0	0	Nanoarchaeota
GCA_018658425.1	JABHVJ010000418.1	9	0	1	0	0	Nanoarchaeota
GCA_018658425.1	JABHVJ010000494.1	2	0	1	0	0	Nanoarchaeota
GCA_018674815.1	JABGZJ010000121.1	7	0	1	0	0	Nanoarchaeota
GCA_018674815.1	JABGZJ010000150.1	3	0	1	0	0	Nanoarchaeota
GCA_018674815.1	JABGZJ010000464.1	2	0	1	0	0	Nanoarchaeota
GCA_018674815.1	JABGZJ010000481.1	2	0	1	0	0	Nanoarchaeota
GCA_018675375.1	JABGYI010000070.1	2	0	1	0	0	Thermoproteota
GCA_018675375.1	JABGYI010000106.1	2	0	1	0	0	Thermoproteota
GCA_018675375.1	JABGYI010000744.1	2	0	1	0	0	Thermoproteota
GCA_018816205.1	JAHIWJ010000201.1	4	0	1	0	0	Nanoarchaeota
GCA_019056845.1	DXJY01000083.1	2	1	0	0	1	Asgardarchaeota
GCA_019056845.1	DXJY01000202.1	2	0	1	0	0	Asgardarchaeota
GCA_019058155.1	JAHLWB010000021.1	2	0	1	0	0	Asgardarchaeota
GCA_019058155.1	JAHLWB010000136.1	5	0	1	0	0	Asgardarchaeota
GCA_019323205.1	JAHWHP010000053.1	2	0	1	0	0	Nanoarchaeota
GCA_019323205.1	JAHWHP010000133.1	2	0	1	0	0	Nanoarchaeota
GCA_019347805.1	JAHWKR010000013.1	8	0	1	0	0	Thermoplasmatota
GCA_019347805.1	JAHWKR010000014.1	2	0	1	0	0	Thermoplasmatota
GCA_019347805.1	JAHWKR010000030.1	4	0	1	0	0	Thermoplasmatota
GCA_019347805.1	JAHWKR010000037.1	2	0	1	0	0	Thermoplasmatota
GCA_020055905.1	JAGVIU010000086.1	5	0	1	0	0	Methanobacteriota
GCA_020055905.1	JAGVIU010000108.1	1	1	0	0	1	Methanobacteriota
GCA_020055905.1	JAGVIU010000220.1	2	0	1	0	0	Methanobacteriota
GCA_020062485.1	JAGUWG010000003.1	5	0	1	0	0	Hadarchaeota
GCA_020062485.1	JAGUWG010000030.1	4	0	1	0	0	Hadarchaeota
GCA_020062485.1	JAGUWG010000032.1	5	0	1	0	0	Hadarchaeota
GCA_020062485.1	JAGUWG010000058.1	9	0	1	0	0	Hadarchaeota
GCA_020062485.1	JAGUWG010000113.1	5	0	1	0	0	Hadarchaeota
GCA_020062485.1	JAGUWG010000171.1	4	0	1	0	0	Hadarchaeota
GCA_020062485.1	JAGUWG010000177.1	4	0	1	0	0	Hadarchaeota
GCA_020062485.1	JAGUWG010000187.1	5	0	1	0	0	Hadarchaeota
GCA_020062485.1	JAGUWG010000197.1	4	0	1	0	0	Hadarchaeota
GCA_020062485.1	JAGUWG010000212.1	9	0	1	0	0	Hadarchaeota
GCA_020062485.1	JAGUWG010000213.1	8	0	1	0	0	Hadarchaeota
GCA_020062485.1	JAGUWG010000228.1	3	0	1	0	0	Hadarchaeota
GCA_020062485.1	JAGUWG010000231.1	7	0	1	0	0	Hadarchaeota
GCA_020062485.1	JAGUWG010000249.1	7	0	1	0	0	Hadarchaeota
GCA_020062485.1	JAGUWG010000260.1	3	0	1	0	0	Hadarchaeota
GCA_020062485.1	JAGUWG010000282.1	2	0	1	0	0	Hadarchaeota
GCA_020062485.1	JAGUWG010000289.1	12	0	1	0	0	Hadarchaeota
GCA_020062485.1	JAGUWG010000294.1	11	0	1	0	0	Hadarchaeota
GCA_903839505.1	CAIMCS010000131.1	2	0	1	0	0	Halobacteriota
GCA_903907105.1	CAIVNA010000021.1	4	0	1	0	0	Thermoplasmatota
GCA_903928855.1	CAIYSN010000202.1	3	0	1	0	0	Nanoarchaeota
GCA_903930235.1	CAIYXX010000065.1	2	0	1	0	0	Thermoproteota
GCA_903930235.1	CAIYXX010000131.1	2	0	1	0	0	Thermoproteota

## Sheet: Data S4
Data S4. Blast hits of archaeal attCs in Bacteria.
Archaeal_attC_ID	Archaeal_phylum	Bacterial_accession	NCBI_name	GTDB_Taxonomy	Bacterial_accession_start	Bacterial_accession_end	pident	mismatch	gaps
DSUA01000100.1_attc_004	Nanoarchaeota	CP002868.1	Treponema caldarium DSM 7334, complete genome	d__Bacteria; p__Spirochaetota; c__Spirochaetia; o__Treponematales; f__Treponemataceae_B; g__Treponema_G; s__Treponema_G caldarium	1957677	1957723	97.872	1	0
WUQR01000105.1_attc_001	Thermoproteota	CP003969.1	Sorangium cellulosum So0157-2, complete genome	d__Bacteria; p__Myxococcota; c__Polyangia; o__Polyangiales; f__Polyangiaceae; g__Sorangium; s__Sorangium cellulosum_D	11251809	11251751	95	2	1
JABHVJ010000061.1_attc_004	Nanoarchaeota	CP047569.1	Microbulbifer sp. ALW1 chromosome, complete genome	d__Bacteria; p__Proteobacteria; c__Gammaproteobacteria; o__Pseudomonadales; f__Cellvibrionaceae; g__Microbulbifer; s__Microbulbifer sp009903625	445704	445636	100	0	0
JAGUWG010000197.1_attc_003	Hadarchaeota	CP075185.1	Dechloromonas denitrificans strain 110 chromosome, complete genome	d__Bacteria; p__Proteobacteria; c__Gammaproteobacteria; o__Burkholderiales; f__Rhodocyclaceae; g__Azonexus; s__Azonexus denitrificans	1733791	1733730	95.161	3	0
JAGUWG010000197.1_attc_003	Hadarchaeota	CP002738.1	Methylomonas methanica MC09, complete genome	d__Bacteria; p__Proteobacteria; c__Gammaproteobacteria; o__Methylococcales; f__Methylomonadaceae; g__Methylomonas; s__Methylomonas methanica_B	1704087	1704024	98.438	1	0
JABHVJ010000061.1_attc_004	Nanoarchaeota	CP063657.1	Lysobacter sp. H23M41 chromosome, complete genome	d__Bacteria; p__Proteobacteria; c__Gammaproteobacteria; o__Xanthomonadales; f__Xanthomonadaceae	1131224	1131156	97.101	2	0
WUQR01000105.1_attc_001	Thermoproteota	LN885086.1	Nitrospira sp. ENR4 genome assembly NiCh1, chromosome : 1	d__Bacteria; p__Nitrospirota; c__Nitrospiria; o__Nitrospirales; f__Nitrospiraceae; g__Nitrospira_F; s__Nitrospira_F inopinata	1842996	1842934	96.825	2	0
JAGUWG010000058.1_attc_007	Hadarchaeota	CP022156.1	Escherichia coli strain ABWA45 plasmid pABWA45_2, complete sequence	d__Bacteria; p__Proteobacteria; c__Gammaproteobacteria; o__Enterobacterales; f__Enterobacteriaceae; g__Escherichia; s__Escherichia flexneri	20939	20883	100	0	0
JAGUWG010000289.1_attc_003	Hadarchaeota	CP022156.1	Escherichia coli strain ABWA45 plasmid pABWA45_2, complete sequence	d__Bacteria; p__Proteobacteria; c__Gammaproteobacteria; o__Enterobacterales; f__Enterobacteriaceae; g__Escherichia; s__Escherichia flexneri	20939	20882	98.276	1	0
WUQR01000105.1_attc_001	Thermoproteota	CP040098.1	Desulfoglaeba alkanexedens ALDC chromosome, complete genome	d__Bacteria; p__Desulfobacterota; c__Syntrophobacteria; o__Syntrophobacterales; f__DSM-9756; g__Desulfoglaeba; s__Desulfoglaeba alkanexeden	1821179	1821240	96.774	2	0
JAGUWG010000171.1_attc_001	Hadarchaeota	CP022684.1	Ketobacter alkanivorans strain GI5 chromosome, complete genome	d__Bacteria; p__Proteobacteria; c__Gammaproteobacteria; o__Pseudomonadales; f__Ketobacteraceae; g__Ketobacter; s__Ketobacter alkanivorans	4824377	4824435	100	0	0
JAGUWG010000212.1_attc_006	Hadarchaeota	CP022684.1	Ketobacter alkanivorans strain GI5 chromosome, complete genome	d__Bacteria; p__Proteobacteria; c__Gammaproteobacteria; o__Pseudomonadales; f__Ketobacteraceae; g__Ketobacter; s__Ketobacter alkanivorans	4843527	4843584	100	0	0
JAGUWG010000289.1_attc_004	Hadarchaeota	CP022684.1	Ketobacter alkanivorans strain GI5 chromosome, complete genome	d__Bacteria; p__Proteobacteria; c__Gammaproteobacteria; o__Pseudomonadales; f__Ketobacteraceae; g__Ketobacter; s__Ketobacter alkanivorans	4843527	4843583	100	0	0
JAGUWG010000294.1_attc_010	Hadarchaeota	CP022684.1	Ketobacter alkanivorans strain GI5 chromosome, complete genome	d__Bacteria; p__Proteobacteria; c__Gammaproteobacteria; o__Pseudomonadales; f__Ketobacteraceae; g__Ketobacter; s__Ketobacter alkanivorans	4824377	4824433	98.246	1	0
JAGUWG010000213.1_attc_006	Hadarchaeota	CP022684.1	Ketobacter alkanivorans strain GI5 chromosome, complete genome	d__Bacteria; p__Proteobacteria; c__Gammaproteobacteria; o__Pseudomonadales; f__Ketobacteraceae; g__Ketobacter; s__Ketobacter alkanivorans	4843527	4843583	98.246	1	0
JAGUWG010000249.1_attc_006	Hadarchaeota	CP022684.1	Ketobacter alkanivorans strain GI5 chromosome, complete genome	d__Bacteria; p__Proteobacteria; c__Gammaproteobacteria; o__Pseudomonadales; f__Ketobacteraceae; g__Ketobacter; s__Ketobacter alkanivorans	4843527	4843583	98.246	1	0
JAGUWG010000231.1_attc_006	Hadarchaeota	CP022684.1	Ketobacter alkanivorans strain GI5 chromosome, complete genome	d__Bacteria; p__Proteobacteria; c__Gammaproteobacteria; o__Pseudomonadales; f__Ketobacteraceae; g__Ketobacter; s__Ketobacter alkanivorans	4824377	4824433	96.491	2	0
WUQR01000105.1_attc_001	Thermoproteota	CP028425.1	Zoogloeaceae bacteirum Par-f-2 chromosome, complete genome	d__Bacteria; p__Proteobacteria; c__Gammaproteobacteria; o__Burkholderiales; f__Rhodocyclaceae; g__Thauera_A; s__Thauera_A hydrothermalis	1809814	1809874	96.721	2	0
JAGUWG010000197.1_attc_003	Hadarchaeota	AP025160.1	Acidithiobacillus ferrooxidans NFP31 DNA, complete genome	d__Bacteria; p__Proteobacteria; c__Gammaproteobacteria; o__Acidithiobacillales; f__Acidithiobacillaceae; g__Acidithiobacillus; s__Acidithiobacillus ferrooxidans	517455	517518	98.438	1	0
JAGUWG010000197.1_attc_003	Hadarchaeota	CP001132.1	Acidithiobacillus ferrooxidans ATCC 53993, complete genome	d__Bacteria; p__Proteobacteria; c__Gammaproteobacteria; o__Acidithiobacillales; f__Acidithiobacillaceae; g__Acidithiobacillus; s__Acidithiobacillus ferrooxidans	614670	614733	98.438	1	0
JAGUWG010000197.1_attc_003	Hadarchaeota	CP001219.1	Acidithiobacillus ferrooxidans ATCC 23270, complete genome	d__Bacteria; p__Proteobacteria; c__Gammaproteobacteria; o__Acidithiobacillales; f__Acidithiobacillaceae; g__Acidithiobacillus; s__Acidithiobacillus ferrooxidans	436152	436215	98.438	1	0
JAGUWG010000197.1_attc_003	Hadarchaeota	CP040511.1	Acidithiobacillus ferrooxidans strain YNTRS-40 chromosome, complete genome	d__Bacteria; p__Proteobacteria; c__Gammaproteobacteria; o__Acidithiobacillales; f__Acidithiobacillaceae; g__Acidithiobacillus; s__Acidithiobacillus ferrooxidans	518875	518938	98.438	1	0
JAGUWG010000058.1_attc_007	Hadarchaeota	CP044100.1	Citrobacter werkmanii strain FDAARGOS_616 plasmid unnamed1, complete sequence	d__Bacteria; p__Proteobacteria; c__Gammaproteobacteria; o__Enterobacterales; f__Enterobacteriaceae; g__Citrobacter; s__Citrobacter werkmanii	27195	27251	100	0	0
JAGUWG010000289.1_attc_003	Hadarchaeota	CP044100.1	Citrobacter werkmanii strain FDAARGOS_616 plasmid unnamed1, complete sequence	d__Bacteria; p__Proteobacteria; c__Gammaproteobacteria; o__Enterobacterales; f__Enterobacteriaceae; g__Citrobacter; s__Citrobacter werkmanii	27195	27252	98.276	1	0
JAGUWG010000058.1_attc_007	Hadarchaeota	CP046347.1	Citrobacter portucalensis strain FDAARGOS_738 plasmid unnamed1, complete sequence	d__Bacteria; p__Proteobacteria; c__Gammaproteobacteria; o__Enterobacterales; f__Enterobacteriaceae; g__Citrobacter; s__Citrobacter portucalensis	24447	24503	100	0	0
JAGUWG010000289.1_attc_003	Hadarchaeota	CP046347.1	Citrobacter portucalensis strain FDAARGOS_738 plasmid unnamed1, complete sequence	d__Bacteria; p__Proteobacteria; c__Gammaproteobacteria; o__Enterobacterales; f__Enterobacteriaceae; g__Citrobacter; s__Citrobacter portucalensis	24447	24504	98.276	1	0
JAGUWG010000197.1_attc_003	Hadarchaeota	CP082238.1	Acidithiobacillus ferrooxidans strain BYM chromosome, complete genome	d__Bacteria; p__Proteobacteria; c__Gammaproteobacteria; o__Acidithiobacillales; f__Acidithiobacillaceae; g__Acidithiobacillus; s__Acidithiobacillus ferrooxidans	518980	519043	98.438	1	0
JAGUWG010000197.1_attc_003	Hadarchaeota	CP084172.1	Acidithiobacillus ferrooxidans strain YQ-N3 chromosome, complete genome	d__Bacteria; p__Proteobacteria; c__Gammaproteobacteria; o__Acidithiobacillales; f__Acidithiobacillaceae; g__Acidithiobacillus; s__Acidithiobacillus ferrooxidans	529625	529688	98.438	1	0
JAGUWG010000058.1_attc_007	Hadarchaeota	EU591509.1	Enterobacter cloacae strain JKB7 hypothetical protein (JK001) gene, partial cds; w0046 (JK002), w0045 (JK003), w0044 (JK004), w0043 (JK005), and hypothetical protein (JK006) genes, complete cds; transposon Tn6005, complete sequence; and hypothetical protein (JK014) gene, partial cds	d__Bacteria; p__Proteobacteria; c__Gammaproteobacteria; o__Enterobacterales; f__Enterobacteriaceae; g__Enterobacter; s__Enterobacter kobei	11108	11164	100	0	0
JAGUWG010000289.1_attc_003	Hadarchaeota	EU591509.1	Enterobacter cloacae strain JKB7 hypothetical protein (JK001) gene, partial cds; w0046 (JK002), w0045 (JK003), w0044 (JK004), w0043 (JK005), and hypothetical protein (JK006) genes, complete cds; transposon Tn6005, complete sequence; and hypothetical protein (JK014) gene, partial cds	d__Bacteria; p__Proteobacteria; c__Gammaproteobacteria; o__Enterobacterales; f__Enterobacteriaceae; g__Enterobacter; s__Enterobacter kobei	11108	11165	98.276	1	0
JAGUWG010000171.1_attc_003	Hadarchaeota	FM998054.1	Uncultured bacterium ORF1, ORF2, ORF3 DNA and carboxymuconolactone decarboxylase gene, isolated from Sydney Tar Ponds	Gene cassette PCR	1453	1512	96.667	2	0
JAGUWG010000231.1_attc_002	Hadarchaeota	FM998054.1	Uncultured bacterium ORF1, ORF2, ORF3 DNA and carboxymuconolactone decarboxylase gene, isolated from Sydney Tar Ponds	Gene cassette PCR	439	495	96.491	2	0
JAGUWG010000058.1_attc_007	Hadarchaeota	KY126370.1	Enterobacter cloacae subsp. cloacae strain MN201516 plasmid pOP-I, complete sequence	d__Bacteria; p__Proteobacteria; c__Gammaproteobacteria; o__Enterobacterales; f__Enterobacteriaceae; g__Enterobacter; s__Enterobacter kobei	87592	87648	100	0	0
JAGUWG010000289.1_attc_003	Hadarchaeota	KY126370.1	Enterobacter cloacae subsp. cloacae strain MN201516 plasmid pOP-I, complete sequence	d__Bacteria; p__Proteobacteria; c__Gammaproteobacteria; o__Enterobacterales; f__Enterobacteriaceae; g__Enterobacter; s__Enterobacter kobei	87592	87649	98.276	1	0
QKBX01000022.1_attc_002	Thermoproteota	CP047491.1	Microbulbifer hydrolyticus strain IRE-31 chromosome, complete genome	d__Bacteria; p__Proteobacteria; c__Gammaproteobacteria; o__Pseudomonadales; f__Cellvibrionaceae; g__Microbulbifer; s__Microbulbifer hydrolyticus	1446584	1446652	98.551	1	0
JAGUWG010000187.1_attc_003	Hadarchaeota	CP022684.1	Ketobacter alkanivorans strain GI5 chromosome, complete genome	d__Bacteria; p__Proteobacteria; c__Gammaproteobacteria; o__Pseudomonadales; f__Ketobacteraceae; g__Ketobacter; s__Ketobacter alkanivorans	4843527	4843587	98.361	1	0
JAGUWG010000213.1_attc_007	Hadarchaeota	CP026226.1	Aeromonas sp. ASNIH7 chromosome, complete genome	d__Bacteria; p__Proteobacteria; c__Gammaproteobacteria; o__Enterobacterales; f__Aeromonadaceae; g__Aeromonas; s__Aeromonas caviae	1993367	1993308	95	3	0
JAGUWG010000231.1_attc_005	Hadarchaeota	FM998054.1	Uncultured bacterium ORF1, ORF2, ORF3 DNA and carboxymuconolactone decarboxylase gene, isolated from Sydney Tar Ponds	Gene cassette PCR	1453	1510	98.276	1	0
JAGUWG010000058.1_attc_006	Hadarchaeota	FM998054.1	Uncultured bacterium ORF1, ORF2, ORF3 DNA and carboxymuconolactone decarboxylase gene, isolated from Sydney Tar Ponds	Gene cassette PCR	1453	1509	98.246	1	0
JAGUWG010000231.1_attc_004	Hadarchaeota	FM998054.1	Uncultured bacterium ORF1, ORF2, ORF3 DNA and carboxymuconolactone decarboxylase gene, isolated from Sydney Tar Ponds	Gene cassette PCR	1453	1509	98.246	1	0
JAGUWG010000289.1_attc_007	Hadarchaeota	FM998054.1	Uncultured bacterium ORF1, ORF2, ORF3 DNA and carboxymuconolactone decarboxylase gene, isolated from Sydney Tar Ponds	Gene cassette PCR	1453	1509	98.246	1	0
JAGUWG010000171.1_attc_004	Hadarchaeota	FM998054.1	Uncultured bacterium ORF1, ORF2, ORF3 DNA and carboxymuconolactone decarboxylase gene, isolated from Sydney Tar Ponds	Gene cassette PCR	1453	1509	96.491	2	0
JABHVJ010000061.1_attc_004	Nanoarchaeota	HG916826.1	Pseudomonas pseudoalcaligenes CECT 5344 complete genome	d__Bacteria; p__Proteobacteria; c__Gammaproteobacteria; o__Pseudomonadales; f__Pseudomonadaceae; g__Pseudomonas_E; s__Pseudomonas_E oleovorans	1108750	1108820	97.183	2	0
JABHVJ010000061.1_attc_004	Nanoarchaeota	LK391695.1	Pseudomonas pseudoalcaligenes genome assembly Ppseudo_Pac, chromosome : I	d__Bacteria; p__Proteobacteria; c__Gammaproteobacteria; o__Pseudomonadales; f__Pseudomonadaceae; g__Pseudomonas_E; s__Pseudomonas_E oleovorans	1117968	1118038	97.183	2	0

## Sheet: Data S5
Data S5. RBS motifs assocaited with archaeal integrons and complete archaeal and bacterial genomes
RBS_motif	Archaeal_integrons	Archaeal_genomes	Bacterial_genomes
None	270	809701	354687
GGA/GAG/AGG	94	152914	248676
GGAG/GAGG	75	85077	203431
AGGAG	52	11526	145700
AGGA	30	6372	77100
TAA	28	5	26963
GGAGG	24	34533	82035
AGGAGG	19	6590	25124
AATAA	17	233	6262
TAAA	10	1	9655
3Base/5BMM	8	6960	18705
AAAA	8	595	5936
GGxGG	7	30760	19998
AGxAGG/AGGxGG	5	12578	29730
AGGA/GGAG/GAGG	5	4547	20386
ATA	3	6522	554
AGxAG	2	2650	7289
TATAA	2	0	1275
AGGAG/GGAGG	1	1432	10281
4Base/6BMM	1	788	7550
AAAAA	1	2	3631
TAAAA	1	0	1831
GGTG	0	29058	106
AGGTG	0	19065	137
AGGT	0	2512	304
GGGG	0	2404	14
GGGTG	0	1926	2
GGG	0	1871	4
GGT	0	1822	2
GGGGTG	0	1572	0
GTG	0	1286	0
GGGGT	0	1146	2
TTTT	0	961	0
GGGT	0	893	3
TTTTT	0	809	0
AGGAG(G)/GGAGG	0	770	1801
TTT	0	724	0
AAA	0	717	5361
GGGGG	0	529	3
TTGTT	0	330	0
TTTTTT	0	293	1
GGGGGT	0	271	1
AAAAAA	0	140	1379
GGTGG	0	140	0
AACAA	0	113	1847
GGCGG	0	99	1
AGTTG	0	98	3
GGTTG	0	48	0
GGCTG	0	36	0
GGGGGG	0	31	0
GGTGT	0	27	0
GGAGT	0	25	0
GGGTGT	0	24	0
GGATG	0	22	0
GGCGT	0	2	0
TAAAAA	0	0	3993
TAGAA	0	0	244
AAGAA	0	0	197
TACAA	0	0	191
TTA	0	0	11
TTAA	0	0	10
TTTTA	0	0	7
TTATA	0	0	2
TTATT	0	0	2
TTTAAA	0	0	2
TTATAA	0	0	1

## Sheet: Data S6
Data S6. Functional predictions of archaeal cassette-encoded proteins.
Protein_ID (n=253 / 549)	eggNOG-mapper prediction	InterProScan – Pfam prediction	Phylum	Environment
LQHI01000018.1_3	-	Cthe_2314-like HEPN	Hadarchaeota	Estuarine sediment
LQHI01000043.1_1	Ribbon-helix-helix protein, copG family	Ribbon-helix-helix protein, copG family	Hadarchaeota	Estuarine sediment
LQHI01000043.1_2	PemK-like, MazF-like toxin of type II toxin-antitoxin system	PemK-like, MazF-like toxin of type II toxin-antitoxin system	Hadarchaeota	Estuarine sediment
LQHI01000043.1_3	-	ACT domain	Hadarchaeota	Estuarine sediment
LQHI01000043.1_4	Asp/Glu/Hydantoin racemase	Asp/Glu/Hydantoin racemase	Hadarchaeota	Estuarine sediment
LQHI01000043.1_5	Cupin domain	Cupin domain	Hadarchaeota	Estuarine sediment
LQHI01000043.1_6	toxin-antitoxin pair type II binding	Antidote-toxin recognition MazE, bacterial antitoxin	Hadarchaeota	Estuarine sediment
LNGC01000085.1_1	Acetyltransferase (GNAT) domain	Acetyltransferase (GNAT) family	Methanobacteriota	Bioreactor
LNGC01000085.1_2	Ribonuclease toxin, BrnT, of type II toxin-antitoxin system	Ribonuclease toxin, BrnT, of type II toxin-antitoxin system	Methanobacteriota	Bioreactor
LNGC01000085.1_3	BrnA antitoxin of type II toxin-antitoxin system	BrnA antitoxin of type II toxin-antitoxin system	Methanobacteriota	Bioreactor
LNGC01000085.1_7	carboxylic ester hydrolase activity	-	Methanobacteriota	Bioreactor
LNGC01000085.1_11	Protein of unknown function (DUF3024)	Protein of unknown function (DUF3024)	Methanobacteriota	Bioreactor
LNGC01000139.1_1	Plasmid maintenance system killer protein	RelE-like toxin of type II toxin-antitoxin system HigB	Methanobacteriota	Bioreactor
LNGC01000139.1_2	Cupin domain	Cupin domain	Methanobacteriota	Bioreactor
LNGC01000139.1_3	Domain of unknown function (DUF4268)	Domain of unknown function (DUF4268)	Methanobacteriota	Bioreactor
LNGC01000205.1_2	Choline/ethanolamine kinase	Phosphotransferase enzyme family	Methanobacteriota	Bioreactor
MNVY01000022.1_24	methyltransferase activity	-	Nanoarchaeota	Groundwater
DAHG01000063.1_1	Phage integrase, N-terminal SAM-like domain	Phage integrase, N-terminal SAM-like domain	Halobacteriota	Wastewater
DAHG01000063.1_2	SnoaL-like domain	SnoaL-like domain	Halobacteriota	Wastewater
DAHG01000063.1_3	PFAM nucleic acid binding, OB-fold, tRNA	-	Halobacteriota	Wastewater
NYZO01000058.1_54	helicase activity	Type III restriction enzyme, res subunit	Nanoarchaeota	Seawater
MUGD01000186.1_4	Protein of unknown function (DUF1566)	Protein of unknown function (DUF1566)	Thermoplasmatota	Mangroves
MUGD01000186.1_6	Cytochrome P460	Cytochrome P460	Thermoplasmatota	Mangroves
MUGD01000255.1_1	Methyltransferase small domain	Methyltransferase domain	Thermoplasmatota	Mangroves
MUGD01000255.1_2	methyltransferase activity	Phospholipid methyltransferase	Thermoplasmatota	Mangroves
NJBF01000090.1_6	nucleotidyltransferase activity	Polymerase beta, Nucleotidyltransferase	Asgardarchaeota	Marine sediment
NJBF01000090.1_8	protein deglycation	DJ-1/PfpI family	Asgardarchaeota	Marine sediment
PMBQ01000079.1_2	-	Protein of unknown function (DUF3788)	Thermoproteota	Peatland
QKBX01000022.1_1	Protein of unknown function (DUF2489)	Protein of unknown function (DUF2489)	Thermoproteota	Hydrothermal vent
QENH01000113.1_3	-	Endonuclease/Exonuclease/phosphatase family	Halobacteriota	Cold seep
QENH01000113.1_13	Transposase DDE domain	Transposase DDE domain	Halobacteriota	Cold seep
PWGQ01000109.1_1	site-specific DNA-methyltransferase (adenine-specific) activity	-	Halobacteriota	Hypersaline sediment
PWGQ01000109.1_5	Type III restriction enzyme, res subunit	-	Halobacteriota	Hypersaline sediment
PWIU01000132.1_2	Domain of unknown function (DUF4145)	Domain of unknown function (DUF4145)	Halobacteriota	Hypersaline sediment
PWIU01000132.1_5	-	Region found in RelA / SpoT proteins	Halobacteriota	Hypersaline sediment
QMYT01000291.1_2	AAA-like domain	Helicase HerA, central domain	Asgardarchaeota	Hydrothermal vent
QMYY01000276.1_2	decarboxylase	Pyridoxal-dependent decarboxylase conserved domain	Asgardarchaeota	Hydrothermal vent
SOJY01000013.1_3	intracellular signal transduction	-	Thermoproteota	Cold seep
SOJY01000013.1_4	-	MTH538 TIR-like domain (DUF1863)	Thermoproteota	Cold seep
SPBG01000035.1_3	COG2335, Secreted and surface protein containing fasciclin-like repeats	Fibrobacter succinogenes major domain (Fib_succ_major)	Halobacteriota	Estuarine sediment
SPBG01000035.1_4	Channel that opens in response to stretch forces in the membrane lipid bilayer. May participate in the regulation of osmotic pressure changes within the cell	Large-conductance mechanosensitive channel, MscL	Halobacteriota	Estuarine sediment
SPBG01000254.1_1	Protein of unknown function (DUF1566)	Protein of unknown function (DUF1566)	Halobacteriota	Estuarine sediment
SPBG01000254.1_2	mRNA binding	-	Halobacteriota	Estuarine sediment
SPBG01000254.1_3	PFAM Uncharacterised protein family UPF0150	-	Halobacteriota	Estuarine sediment
SPBG01000254.1_4	BrnA antitoxin of type II toxin-antitoxin system	CopG antitoxin of type II toxin-antitoxin system	Halobacteriota	Estuarine sediment
SPBG01000254.1_5	Ribonuclease toxin, BrnT, of type II toxin-antitoxin system	Ribonuclease toxin, BrnT, of type II toxin-antitoxin system	Halobacteriota	Estuarine sediment
SPBG01000254.1_6	Protein of unknown function (DUF1698)	Methyltransferase domain	Halobacteriota	Estuarine sediment
SPBG01000498.1_1	-	Phospholipid methyltransferase	Halobacteriota	Estuarine sediment
SPBG01000498.1_2	Channel that opens in response to stretch forces in the membrane lipid bilayer. May participate in the regulation of osmotic pressure changes within the cell	Large-conductance mechanosensitive channel, MscL	Halobacteriota	Estuarine sediment
SPBG01000498.1_3	Phospholipid methyltransferase	Phospholipid methyltransferase	Halobacteriota	Estuarine sediment
SPBG01000667.1_1	Alpha/beta hydrolase family	Phospholipase/Carboxylesterase	Halobacteriota	Estuarine sediment
SPBG01000667.1_2	Phospholipid methyltransferase	Phospholipid methyltransferase	Halobacteriota	Estuarine sediment
SPBG01000814.1_3	SEC-C motif	-	Halobacteriota	Estuarine sediment
SFKZ01000078.1_4	addiction module toxin, Txe YoeB family	YoeB-like toxin of bacterial type II toxin-antitoxin system	Methanobacteriota	Animal microbiome
VBMJ01000325.1_4	-	CarboxypepD_reg-like domain	Thermoplasmatota	Grassland soil
VBMJ01000325.1_6	-	Gram-negative bacterial TonB protein C-terminal	Thermoplasmatota	Grassland soil
VBMJ01000325.1_7	-	SnoaL-like domain	Thermoplasmatota	Grassland soil
BHXL01000011.1_4	-	MTH538 TIR-like domain (DUF1863)	Hydrothermarchaeota	Hydrothermal vent
BHXL01000011.1_5	Caspase domain	Caspase domain	Hydrothermarchaeota	Hydrothermal vent
QYPO01000187.1_4	GyrI-like small molecule binding domain	GyrI-like small molecule binding domain	Halobacteriota	Lake water
WUQR01000105.1_6	4-amino-4-deoxy-L-arabinose transferase and related glycosyltransferases of PMT family	-	Thermoproteota	Hot spring sediment
DRCQ01000154.1_5	-	Acetyltransferase (GNAT) family	Nanoarchaeota	Hydrothermal vent
DRCQ01000175.1_3	protein, homolog of Cu resistance protein CopC	Copper resistance protein D	Nanoarchaeota	Hydrothermal vent
DRCQ01000175.1_5	Transcriptional regulator	-	Nanoarchaeota	Hydrothermal vent
DRCQ01000175.1_8	TIGRFAM toxin-antitoxin system, toxin component, Txe YoeB family	YoeB-like toxin of bacterial type II toxin-antitoxin system	Nanoarchaeota	Hydrothermal vent
DTKA01000128.1_3	-	Glycosyltransferase family 87	Thermoproteota	Hot spring sediment
DTKA01000727.1_3	helix_turn_helix, Arsenical Resistance Operon Repressor	Helix-turn-helix domain	Thermoproteota	Hot spring sediment
DTXF01000224.1_2	PFAM Uncharacterised protein family UPF0150	-	Halobacteriota	Hydrothermal vent
DTXF01000224.1_3	PFAM Uncharacterised protein family UPF0150	-	Halobacteriota	Hydrothermal vent
DTXF01000224.1_5	Type I restriction enzyme R protein N terminus (HSDR_N)	Type I restriction enzyme R protein N terminus (HSDR_N)	Halobacteriota	Hydrothermal vent
QENK01000065.1_1	Acetyltransferase (GNAT) domain	Acetyltransferase (GNAT) family	Halobacteriota	Cold seep
QENK01000065.1_2	PFAM Acetyltransferase (GNAT) family	Acetyltransferase (GNAT) family	Halobacteriota	Cold seep
QENK01000065.1_3	Thermophilic metalloprotease (M29)	Thermophilic metalloprotease (M29)	Halobacteriota	Cold seep
QENK01000065.1_4	Thermophilic metalloprotease (M29)	Thermophilic metalloprotease (M29)	Halobacteriota	Cold seep
QENK01000065.1_5	Belongs to the aspartate glutamate racemases family	Asp/Glu/Hydantoin racemase	Halobacteriota	Cold seep
QENK01000315.1_1	zinc finger	-	Halobacteriota	Cold seep
QENK01000315.1_2	Specifically catalyzes the AdoMet-dependent 2'-O-ribose methylation of cytidine at position 56 in tRNAs	tRNA ribose 2'-O-methyltransferase, aTrm56	Halobacteriota	Cold seep
QENK01000315.1_4	zinc finger	SWIM zinc finger	Halobacteriota	Cold seep
QENK01000315.1_5	NUDIX domain	Adenylate and Guanylate cyclase catalytic domain	Halobacteriota	Cold seep
QENK01000315.1_6	-	SEC-C motif	Halobacteriota	Cold seep
WJKO01000339.1_1	PFAM helicase domain protein	PLD-like domain	Asgardarchaeota	Hypersaline water
WJKD01000453.1_4	cellulose binding	-	Asgardarchaeota	Hypersaline water
WJKD01000881.1_1	AAA ATPase domain	AAA ATPase domain	Asgardarchaeota	Hypersaline water
JADBLY010000017.1_1	-	Ankyrin repeats (3 copies)	Thermoproteota	Permafrost soil
JADBLY010000017.1_2	-	Protein of unknown function (DUF2569)	Thermoproteota	Permafrost soil
JADBLY010000076.1_2	Belongs to the class I-like SAM-binding methyltransferase superfamily. RsmB NOP family	16S rRNA methyltransferase RsmB/F	Thermoproteota	Permafrost soil
JADBLY010000155.1_3	-	Helix-turn-helix	Thermoproteota	Permafrost soil
JADBLY010000188.1_2	-	Protein of unknown function (Hypoth_ymh)	Thermoproteota	Permafrost soil
WAPZ01000075.1_1	protein conserved in bacteria	AAA domain	Asgardarchaeota	Hydrothermal vent
WAPZ01000075.1_2	serine threonine protein kinase	Protein kinase domain	Asgardarchaeota	Hydrothermal vent
WAPZ01000075.1_6	Transglutaminase-like superfamily	Transglutaminase-like superfamily	Asgardarchaeota	Hydrothermal vent
WAPZ01000075.1_8	Ion transport protein	Ion channel	Asgardarchaeota	Hydrothermal vent
WAPZ01000348.1_3	Protein of unknown function (DUF2283)	Protein of unknown function (DUF2283)	Asgardarchaeota	Hydrothermal vent
WAPZ01000348.1_4	Domain of unknown function (DUF4258)	Domain of unknown function (DUF4258)	Asgardarchaeota	Hydrothermal vent
WAPZ01000348.1_7	-	Tetratricopeptide repeat	Asgardarchaeota	Hydrothermal vent
WAPZ01000380.1_1	It is involved in the biological process described with double-strand break repair via homologous recombination	AAA domain	Asgardarchaeota	Hydrothermal vent
WAPZ01000380.1_3	ATPase family associated with various cellular activities (AAA)	ATPase family associated with various cellular activities (AAA)	Asgardarchaeota	Hydrothermal vent
WAPZ01000509.1_1	-	Mrr N-terminal domain	Asgardarchaeota	Hydrothermal vent
WAPZ01000509.1_2	NYN domain	NYN domain	Asgardarchaeota	Hydrothermal vent
WAPZ01000509.1_3	transposase activity	Transposase, Mutator family	Asgardarchaeota	Hydrothermal vent
WAPZ01000561.1_4	-	AbiU2	Asgardarchaeota	Hydrothermal vent
WAOG01000040.1_1	SIR2-like domain	SIR2-like domain	Thermoproteota	Hydrothermal vent
WALP01000003.1_3	Protein conserved in bacteria	Zeta toxin	Nanoarchaeota	Hydrothermal vent
WALP01000003.1_4	TIR domain	TIR domain	Nanoarchaeota	Hydrothermal vent
WALP01000003.1_5	Helix-turn-helix XRE-family like proteins	Helix-turn-helix	Nanoarchaeota	Hydrothermal vent
JACTVG010000105.1_1	Predicted nucleotide-binding protein containing TIR-like domain	Predicted nucleotide-binding protein containing TIR-like domain	Halobacteriota	Peatland
JACTVG010000105.1_4	PFAM GCN5-related N-acetyltransferase	-	Halobacteriota	Peatland
JACQFN010000023.1_1	SnoaL-like polyketide cyclase	SnoaL-like polyketide cyclase	Thermoproteota	Groundwater
JACQFN010000023.1_4	Domain of unknown function (DUF4437)	Domain of unknown function (DUF4437)	Thermoproteota	Groundwater
JACQFN010000023.1_6	Exhibits S-adenosyl-L-methionine-dependent methyltransferase activity	Leucine carboxyl methyltransferase	Thermoproteota	Groundwater
JACQXV010000149.1_3	TIGRFAM ATPase, P-type (transporting), HAD superfamily, subfamily IC	Bacterial extracellular solute-binding protein	Nanoarchaeota	Groundwater
JAECRX010000186.1_2	TIR domain	TIR domain	Asgardarchaeota	Marine sediment
JAECRX010000186.1_4	Restriction endonuclease	Restriction endonuclease	Asgardarchaeota	Marine sediment
JABXGY010000468.1_2	Appr-1-p processing domain protein	Macro domain	Asgardarchaeota	Mangroves
JACGUL010000566.1_1	Leucine carboxyl methyltransferase	Leucine carboxyl methyltransferase	Asgardarchaeota	Mangroves
JAEOUK010000304.1_1	Transglutaminase-like superfamily	Transglutaminase-like superfamily	Asgardarchaeota	Coastal marine sediment
JAEOUK010000304.1_4	Transglutaminase-like superfamily	Transglutaminase-like superfamily	Asgardarchaeota	Coastal marine sediment
JAEOUK010000304.1_5	COG COG3209 Rhs family protein	-	Asgardarchaeota	Coastal marine sediment
JAEOUC010000289.1_5	Domain of unknown function (DUF4279)	Domain of unknown function (DUF4279)	Asgardarchaeota	Coastal marine sediment
JAEOUC010000289.1_8	Suppressor of fused protein (SUFU)	Suppressor of fused protein (SUFU)	Asgardarchaeota	Coastal marine sediment
JAEOUC010000470.1_4	PEP-CTERM motif	-	Asgardarchaeota	Coastal marine sediment
JAEOUC010001044.1_1	COG2801 Transposase and inactivated derivatives	-	Asgardarchaeota	Coastal marine sediment
JAEOUC010001044.1_2	Acetoacetate decarboxylase (ADC)	Acetoacetate decarboxylase (ADC)	Asgardarchaeota	Coastal marine sediment
JAEOTM010000022.1_1	Domain of Unknown Function (DUF1080)	Domain of Unknown Function (DUF1080)	Asgardarchaeota	Coastal marine sediment
JAEOTM010000022.1_2	-	Protein of unknown function (DUF2971)	Asgardarchaeota	Coastal marine sediment
JAEOTM010000022.1_3	serine-type endopeptidase activity	Trypsin-like peptidase domain	Asgardarchaeota	Coastal marine sediment
JAEOSP010000589.1_1	TIR domain	Domain of unknown function (DUF1883)	Asgardarchaeota	Coastal marine sediment
JAEOSP010000589.1_3	TIR domain	TIR domain	Asgardarchaeota	Coastal marine sediment
JAEORY010000318.1_3	N-4 methylation of cytosine	DNA methylase	Asgardarchaeota	Seawater
JAEORY010000318.1_4	Restriction endonuclease ThaI	Restriction endonuclease ThaI	Asgardarchaeota	Seawater
JAEORY010000397.1_2	leucine- rich repeat protein	-	Asgardarchaeota	Seawater
JAEORY010000397.1_3	Cellulase (glycosyl hydrolase family 5)	Cellulase (glycosyl hydrolase family 5)	Asgardarchaeota	Seawater
JAEORY010000427.1_2	Domain of unknown function (DUF4365)	Domain of unknown function (DUF4365)	Asgardarchaeota	Seawater
JAEORY010000427.1_3	Bacterial transferase hexapeptide (six repeats)	-	Asgardarchaeota	Seawater
JAEORY010000427.1_5	-	HNH endonuclease	Asgardarchaeota	Seawater
JAEORY010000526.1_1	Acetyltransferase (GNAT) domain	Acetyltransferase (GNAT) domain	Asgardarchaeota	Seawater
JAEORY010000526.1_2	Glutathione peroxidase	AhpC/TSA family	Asgardarchaeota	Seawater
JAEORY010000539.1_2	-	Immunity protein Imm1	Asgardarchaeota	Seawater
JAEORY010000539.1_4	Plasmid maintenance system killer	RelE-like toxin of type II toxin-antitoxin system HigB	Asgardarchaeota	Seawater
JAEORY010000539.1_5	TIGRFAM addiction module antidote protein, HigA family	Helix-turn-helix	Asgardarchaeota	Seawater
JAEORY010000568.1_2	Cyclophilin-like	Cyclophilin-like family	Asgardarchaeota	Seawater
JAEORY010000568.1_3	Bacterial PH domain	Bacterial PH domain	Asgardarchaeota	Seawater
JAEORY010000568.1_4	Acyl-coenzyme A:6-aminopenicillanic acid acyl-transferase	Acyl-coenzyme A:6-aminopenicillanic acid acyl-transferase	Asgardarchaeota	Seawater
JAEORY010000568.1_5	DinB superfamily	DinB superfamily	Asgardarchaeota	Seawater
JAEORY010000570.1_1	Alpha-L-fucosidase	Alpha-L-fucosidase	Asgardarchaeota	Seawater
JAEORY010000570.1_2	WD40-like Beta Propeller Repeat	WD40-like Beta Propeller Repeat	Asgardarchaeota	Seawater
JAEORY010000570.1_3	beta-lactamase	Beta-lactamase	Asgardarchaeota	Seawater
JAEORY010000664.1_1	Domain of unknown function (DUF4932)	Domain of unknown function (DUF4932)	Asgardarchaeota	Seawater
JAEORY010000664.1_2	-	Outer membrane protein beta-barrel domain	Asgardarchaeota	Seawater
JAEORY010000664.1_3	metallocarboxypeptidase activity	Protein of unknown function (DUF2817)	Asgardarchaeota	Seawater
JAEORH010000106.1_3	protein methyltransferase activity	Methyltransferase FkbM domain	Asgardarchaeota	Marine sediment
JAEORH010000106.1_4	Involved in the biosynthesis of lipopolysaccharides (LPSs). Catalyzes the hydrolysis of 3-deoxy-D-manno-octulosonate 8-phosphate (KDO 8-P) to 3-deoxy-D-manno-octulosonate (KDO) and inorganic phosphate	haloacid dehalogenase-like hydrolase	Asgardarchaeota	Marine sediment
JAFCFW010000002.1_21	Catalyzes the irreversible transfer of a propylamine group from the amino donor S-adenosylmethioninamine (decarboxy- AdoMet) to putrescine (1,4-diaminobutane) to yield spermidine	-	Nanoarchaeota	Marine sediment
JAFCFW010000002.1_23	metabolic process	Phosphoadenosine phosphosulfate reductase family	Nanoarchaeota	Marine sediment
JAFCFW010000002.1_24	DNA methylase	DNA methylase	Nanoarchaeota	Marine sediment
JAFCFV010000197.1_2	Nuclease-related domain	Nuclease-related domain	Nanoarchaeota	Marine sediment
JAFCEP010000040.1_4	KAP family P-loop domain	EVE domain	Nanoarchaeota	Marine sediment
JAFCEM010000048.1_2	Antitoxin component of a toxin-antitoxin (TA) module	Antitoxin Phd_YefM, type II toxin-antitoxin system	Aenigmatarchaeota	Marine sediment
JAFCEM010000048.1_4	Protein of unknown function (DUF2283)	Protein of unknown function (DUF2283)	Aenigmatarchaeota	Marine sediment
JAFCEM010000048.1_5	Domain of unknown function (DUF4160)	Domain of unknown function (DUF4160)	Aenigmatarchaeota	Marine sediment
JAFCEM010000048.1_6	Protein of unknown function (DUF2442)	Protein of unknown function (DUF2442)	Aenigmatarchaeota	Marine sediment
JAFCEM010000048.1_9	Toxic component of a toxin-antitoxin (TA) module. An RNase	-	Aenigmatarchaeota	Marine sediment
JAFNKG010000033.1_30	Mn2 dependent serine threonine protein kinase	Phosphotransferase enzyme family	Halobacteriota	Marine sediment
JAFNKG010000033.1_32	Histidine kinase-, DNA gyrase B-, and HSP90-like ATPase	-	Halobacteriota	Marine sediment
JAFNGN010000022.1_1	Catalyzes the reversible phosphatidyl group transfer from one phosphatidylglycerol molecule to another to form cardiolipin (CL) (diphosphatidylglycerol) and glycerol	-	Halobacteriota	Freshwater sediment
JAFNGN010000022.1_2	Protein of unknown function (DUF2971)	Protein of unknown function (DUF2971)	Halobacteriota	Freshwater sediment
JAFNGN010000022.1_3	TIR domain	-	Halobacteriota	Freshwater sediment
JABCTU010000096.1_10	PFAM Helix-turn-helix	Helix-turn-helix	Asgardarchaeota	Cold seep
JABCTU010000096.1_11	PFAM Phage derived protein Gp49-like (DUF891)	Phage derived protein Gp49-like (DUF891)	Asgardarchaeota	Cold seep
JABCSS010000219.1_2	Predicted nucleotide-binding protein containing TIR-like domain	Predicted nucleotide-binding protein containing TIR-like domain	Asgardarchaeota	Cold seep
JABCSS010000219.1_5	Cleaves both 3' and 5' ssDNA extremities of branched DNA structures	Domain of unknown function (DUF4268)	Asgardarchaeota	Cold seep
JABCSS010000269.1_3	regulation of methylation-dependent chromatin silencing	-	Asgardarchaeota	Cold seep
JABCSS010000269.1_4	YjbR	-	Asgardarchaeota	Cold seep
JABCSS010000269.1_5	SIR2-like domain	SIR2-like domain	Asgardarchaeota	Cold seep
JABCSS010000269.1_6	amine dehydrogenase activity	TIR domain	Asgardarchaeota	Cold seep
JABCSL010000398.1_1	ABC-type antimicrobial peptide transport system, permease component	FtsX-like permease family	Asgardarchaeota	Cold seep
JABCSL010000398.1_2	ABC transporter	ABC transporter	Asgardarchaeota	Cold seep
JABCSL010000398.1_3	Digests double-stranded RNA. Involved in the processing of primary rRNA transcript to yield the immediate precursors to the large and small rRNAs (23S and 16S). Processes some mRNAs, and tRNAs when they are encoded in the rRNA operon. Processes pre- crRNA and tracrRNA of type II CRISPR loci if present in the organism	Ribonuclease-III-like	Asgardarchaeota	Cold seep
JABCSL010000639.1_3	PFAM Uncharacterised protein family UPF0150	-	Asgardarchaeota	Cold seep
JABHVJ010000418.1_1	Restriction endonuclease	Restriction endonuclease	Nanoarchaeota	Seawater
JABHVJ010000418.1_3	manually curated	-	Nanoarchaeota	Seawater
JABHVJ010000418.1_4	Cytosine-specific methyltransferase	C-5 cytosine-specific DNA methylase	Nanoarchaeota	Seawater
JABHVJ010000418.1_3	manually curated	-	Nanoarchaeota	Seawater
JABHVJ010000418.1_4	Cytosine-specific methyltransferase	C-5 cytosine-specific DNA methylase	Nanoarchaeota	Seawater
JABGZJ010000121.1_1	Restriction endonuclease	Restriction endonuclease	Nanoarchaeota	Seawater
JABGZJ010000121.1_3	manually curated	-	Nanoarchaeota	Seawater
JABGZJ010000121.1_4	Cytosine-specific methyltransferase	C-5 cytosine-specific DNA methylase	Nanoarchaeota	Seawater
JABGZJ010000121.1_3	manually curated	-	Nanoarchaeota	Seawater
JABGZJ010000121.1_4	Cytosine-specific methyltransferase	C-5 cytosine-specific DNA methylase	Nanoarchaeota	Seawater
JABGZJ010000150.1_1	HaeII restriction endonuclease	HaeII restriction endonuclease	Nanoarchaeota	Seawater
JABGZJ010000150.1_2	C-5 cytosine-specific DNA methylase	C-5 cytosine-specific DNA methylase	Nanoarchaeota	Seawater
JABGZJ010000481.1_1	Domain of unknown function (DUF4468) with TBP-like fold	Domain of unknown function (DUF4468) with TBP-like fold	Nanoarchaeota	Seawater
JABGZJ010000481.1_2	TM2 domain	-	Nanoarchaeota	Seawater
JABGYI010000070.1_1	-	Protein of unknown function (DUF2442)	Thermoproteota	Seawater
JABGYI010000070.1_2	ubiE/COQ5 methyltransferase family	Methyltransferase domain	Thermoproteota	Seawater
JABGYI010000106.1_4	UPF0056 membrane protein	MarC family integral membrane protein	Thermoproteota	Seawater
JABGYI010000744.1_5	snRNP Sm proteins	LSM domain	Thermoproteota	Seawater
DXJY01000083.1_4	Acetyltransferase (GNAT) domain	Acetyltransferase (GNAT) domain	Asgardarchaeota	Marine sediment
DXJY01000083.1_5	peptidase	Domain of unknown function (DUF4872)	Asgardarchaeota	Marine sediment
JAHLWB010000136.1_1	PFAM Formylglycine-generating sulfatase enzyme	TIR domain	Asgardarchaeota	Marine sediment
JAHLWB010000136.1_2	intermembrane lipid transfer activity	-	Asgardarchaeota	Marine sediment
JAHWHP010000053.1_1	Catalyzes the attachment of glutamate to tRNA(Glu) in a two-step reaction glutamate is first activated by ATP to form Glu-AMP and then transferred to the acceptor end of tRNA(Glu)	tRNA synthetases class I (E and Q), catalytic domain	Nanoarchaeota	Coastal marine sediment
JAHWHP010000053.1_2	Cellulose biosynthesis protein BcsQ	AAA domain	Nanoarchaeota	Coastal marine sediment
JAHWHP010000133.1_2	-	DDE superfamily endonuclease	Nanoarchaeota	Coastal marine sediment
JAHWHP010000133.1_4	Acetyltransferase (GNAT) family	Acetyltransferase (GNAT) domain	Nanoarchaeota	Coastal marine sediment
JAHWKR010000013.1_1	Belongs to the peptidase S8 family	Subtilase family	Thermoplasmatota	Desert soil
JAHWKR010000013.1_55	catalyzes the demethylation of specific methylglutamate residues introduced into the chemoreceptors (methyl-accepting chemotaxis proteins) by CheR	CheB methylesterase	Thermoplasmatota	Desert soil
JAHWKR010000013.1_56	KaiC	KaiC	Thermoplasmatota	Desert soil
JAHWKR010000013.1_61	COG1846 Transcriptional regulators	Winged helix DNA-binding domain	Thermoplasmatota	Desert soil
JAHWKR010000013.1_62	COG0151 Phosphoribosylamine-glycine ligase	-	Thermoplasmatota	Desert soil
JAHWKR010000014.1_1	Branched-chain amino acid transport system / permease component	Branched-chain amino acid transport system / permease component	Thermoplasmatota	Desert soil
JAHWKR010000014.1_56	Beta-lactamase	Beta-lactamase	Thermoplasmatota	Desert soil
JAHWKR010000014.1_57	BNR Asp-box repeat	BNR repeat-like domain	Thermoplasmatota	Desert soil
JAHWKR010000037.1_35	Part of the twin-arginine translocation (Tat) system that transports large folded proteins containing a characteristic twin-arginine motif in their signal peptide across membranes	Sec-independent protein translocase protein (TatC)	Thermoplasmatota	Desert soil
JAHWKR010000037.1_36	Predicted nucleotide-binding protein containing TIR-like domain	Predicted nucleotide-binding protein containing TIR-like domain	Thermoplasmatota	Desert soil
JAGVIU010000086.1_1	-	Putative addiction module component	Methanobacteriota	Continental subsurface
JAGVIU010000086.1_2	Plasmid stabilization system	ParE toxin of type II toxin-antitoxin system, parDE	Methanobacteriota	Continental subsurface
JAGVIU010000086.1_4	PemK-like, MazF-like toxin of type II toxin-antitoxin system	-	Methanobacteriota	Continental subsurface
JAGVIU010000086.1_7	PFAM Uncharacterised protein family UPF0150	-	Methanobacteriota	Continental subsurface
JAGVIU010000086.1_8	mRNA binding	HicA toxin of bacterial toxin-antitoxin,	Methanobacteriota	Continental subsurface
JAGVIU010000220.1_2	-	Ribonuclease toxin, BrnT, of type II toxin-antitoxin system	Methanobacteriota	Continental subsurface
JAGVIU010000220.1_3	GyrI-like small molecule binding domain	-	Methanobacteriota	Continental subsurface
JAGVIU010000220.1_5	Domain of unknown function (DUF4160)	Domain of unknown function (DUF4160)	Methanobacteriota	Continental subsurface
JAGUWG010000003.1_5	PFAM Phosphoribosyl transferase domain	-	Hadarchaeota	Continental subsurface
JAGUWG010000030.1_1	acetyltransferase	Acetyltransferase (GNAT) family	Hadarchaeota	Continental subsurface
JAGUWG010000030.1_2	COG0695 Glutaredoxin and related proteins	Glutaredoxin	Hadarchaeota	Continental subsurface
JAGUWG010000032.1_3	MAPEG family	MAPEG family	Hadarchaeota	Continental subsurface
JAGUWG010000113.1_1	PIN domain	-	Hadarchaeota	Continental subsurface
JAGUWG010000113.1_2	Bacterial antitoxin of type II TA system, VapB	Bacterial antitoxin of type II TA system, VapB	Hadarchaeota	Continental subsurface
JAGUWG010000113.1_3	Putative prokaryotic signal transducing protein	Putative prokaryotic signal transducing protein	Hadarchaeota	Continental subsurface
JAGUWG010000177.1_2	-	zinc-ribbon domain	Hadarchaeota	Continental subsurface
JAGUWG010000177.1_4	TM2 domain	TM2 domain	Hadarchaeota	Continental subsurface
JAGUWG010000197.1_3	-	Protein of unknown function (DUF551)	Hadarchaeota	Continental subsurface
JAGUWG010000197.1_4	TIR domain	TIR domain	Hadarchaeota	Continental subsurface
JAGUWG010000228.1_1	PFAM binding-protein-dependent transport systems inner membrane component	Binding-protein-dependent transport system inner membrane component	Hadarchaeota	Continental subsurface
JAGUWG010000228.1_2	Bifunctional enzyme with both catalase and broad- spectrum peroxidase activity	Peroxidase	Hadarchaeota	Continental subsurface
JAGUWG010000228.1_3	Isoprenylcysteine carboxyl methyltransferase (ICMT) family	Isoprenylcysteine carboxyl methyltransferase (ICMT) family	Hadarchaeota	Continental subsurface
JAGUWG010000260.1_1	PFAM Fic DOC family	Fic/DOC family	Hadarchaeota	Continental subsurface
JAGUWG010000260.1_2	Pyridoxamine 5'-phosphate oxidase	Pyridoxamine 5'-phosphate oxidase like	Hadarchaeota	Continental subsurface
JAGUWG010000282.1_1	Antitoxin component of a toxin-antitoxin (TA) module	Antitoxin Phd_YefM, type II toxin-antitoxin system	Hadarchaeota	Continental subsurface
JAGUWG010000282.1_2	ParE toxin of type II toxin-antitoxin system, parDE	ParE toxin of type II toxin-antitoxin system, parDE	Hadarchaeota	Continental subsurface
JAGUWG010000282.1_3	SpoVT / AbrB like domain	Antidote-toxin recognition MazE, bacterial antitoxin	Hadarchaeota	Continental subsurface
JAGUWG010000282.1_5	PFAM transposase IS116 IS110 IS902 family	Transposase	Hadarchaeota	Continental subsurface
JAGUWG010000294.1_6	PIN domain	PIN domain	Hadarchaeota	Continental subsurface
JAGUWG010000294.1_7	Bacterial antitoxin of type II TA system, VapB	Bacterial antitoxin of type II TA system, VapB	Hadarchaeota	Continental subsurface
CAIMCS010000131.1_1	FRG	FRG domain	Halobacteriota	Lake water
CAIMCS010000131.1_2	Restriction endonuclease	Restriction endonuclease	Halobacteriota	Lake water
CAIVNA010000021.1_3	DNA (cytosine-5-)-methyltransferase activity	-	Thermoplasmatota	Freshwater sediment
CAIYSN010000202.1_3	Restriction endonuclease	Restriction endonuclease	Nanoarchaeota	Freshwater sediment
CAIYSN010000202.1_5	Mobile mystery protein A	Helix-turn-helix	Nanoarchaeota	Freshwater sediment
CAIYXX010000065.1_2	Acetyltransferase (GNAT) domain	Acetyltransferase (GNAT) domain	Thermoproteota	Freshwater sediment
CAIYXX010000065.1_3	Alpha/beta hydrolase family	-	Thermoproteota	Freshwater sediment
CAIYXX010000131.1_2	nucleotidyltransferase activity	-	Thermoproteota	Freshwater sediment

## Sheet: Data S7
Data S7. Specific correlations and the description of functions for the Pfam network
NODE 1	NODE 2	Pfam description (when applicable), as per Pfam release 33.1, release date 2020-05-01	correlation	p value
Aenigmatarchaeota	PF02604	Antitoxin Phd_YefM, type II toxin-antitoxin system	0.495138	0
Aenigmatarchaeota	PF10049	Protein of unknown function (DUF2283)	0.495138	0
Aenigmatarchaeota	PF10387	Protein of unknown function (DUF2442)	0.495138	0
Aenigmatarchaeota	PF13711	Domain of unknown function (DUF4160)	0.495138	0
Aenigmatarchaeota	Marine sediment		0.423369	0
Animal microbiome	PF06769	YoeB-like toxin of bacterial type II toxin-antitoxin system	1	0
Animal microbiome	Hydrothermal vent		0.179605	0.025
Asgardarchaeota	PF13676	TIR domain	0.469434	0
Asgardarchaeota	Coastal marine sediment		0.375001	0
Asgardarchaeota	Hydrothermal vent		0.361319	0
Asgardarchaeota	PF13369	Transglutaminase-like superfamily	0.337959	0
Asgardarchaeota	Marine sediment		0.286936	0
Asgardarchaeota	PF01381	Helix-turn-helix	0.206484	0.01
Asgardarchaeota	Seawater		0.157878	0.049
Bioreactor	PF00583	Acetyltransferase (GNAT) family	0.345478	0
Bioreactor	PF01636	Phosphotransferase enzyme family	0.345478	0
Bioreactor	PF04365	Ribonuclease toxin, BrnT, of type II toxin-antitoxin system	0.345478	0
Bioreactor	PF05015	RelE-like toxin of type II toxin-antitoxin system HigB	0.345478	0
Bioreactor	PF07883	Cupin domain	0.345478	0
Bioreactor	PF11225	Protein of unknown function (DUF3024)	0.345478	0
Bioreactor	PF14088	Domain of unknown function (DUF4268)	0.345478	0
Bioreactor	PF14384	BrnA antitoxin of type II toxin-antitoxin system	0.345478	0
Coastal marine sediment	PF13369	Transglutaminase-like superfamily	0.499099	0
Coastal marine sediment	PF11185	Protein of unknown function (DUF2971)	0.237826	0.003
Coastal marine sediment	PF00749	tRNA synthetases class I (E and Q), catalytic domain	0.237826	0.003
Coastal marine sediment	PF05076	Suppressor of fused protein (SUFU)	0.237826	0.003
Coastal marine sediment	PF06314	Acetoacetate decarboxylase (ADC)	0.237826	0.003
Coastal marine sediment	PF06439	Domain of Unknown Function (DUF1080)	0.237826	0.003
Coastal marine sediment	PF08980	Domain of unknown function (DUF1883)	0.237826	0.003
Coastal marine sediment	PF13358	DDE superfamily endonuclease	0.237826	0.003
Coastal marine sediment	PF13365	Trypsin-like peptidase domain	0.237826	0.003
Coastal marine sediment	PF13527	Acetyltransferase (GNAT) domain	0.237826	0.003
Coastal marine sediment	PF13614	AAA domain	0.237826	0.003
Coastal marine sediment	PF14106	Domain of unknown function (DUF4279)	0.237826	0.003
Coastal marine sediment	PF13676	TIR domain	0.237826	0.003
Cold seep	PF00583	Acetyltransferase (GNAT) family	0.397422	0
Cold seep	PF02073	Thermophilic metalloprotease (M29)	0.397422	0
Cold seep	PF08937	MTH538 TIR-like domain (DUF1863)	0.184371	0.021
Cold seep	PF13676	TIR domain	0.184371	0.021
Cold seep	PF00005	ABC transporter	0.184371	0.021
Cold seep	PF00211	Adenylate and Guanylate cyclase catalytic domain	0.184371	0.021
Cold seep	PF01177	Asp/Glu/Hydantoin racemase	0.184371	0.021
Cold seep	PF01994	tRNA ribose 2'-O-methyltransferase, aTrm56	0.184371	0.021
Cold seep	PF02687	FtsX-like permease family	0.184371	0.021
Cold seep	PF02810	SEC-C motif	0.184371	0.021
Cold seep	PF03372	Endonuclease/Exonuclease/phosphatase family	0.184371	0.021
Cold seep	PF04434	SWIM zinc finger	0.184371	0.021
Cold seep	PF05973	Phage derived protein Gp49-like (DUF891)	0.184371	0.021
Cold seep	PF13289	SIR2-like domain	0.184371	0.021
Cold seep	PF13751	Transposase DDE domain	0.184371	0.021
Cold seep	PF14088	Domain of unknown function (DUF4268)	0.184371	0.021
Cold seep	PF14622	Ribonuclease-III-like	0.184371	0.021
Cold seep	PF10137	Predicted nucleotide-binding protein containing TIR-like domain	0.184371	0.021
Cold seep	PF01381	Helix-turn-helix	0.184371	0.021
Continental subsurface	PF05016	ParE toxin of type II toxin-antitoxin system, parDE	0.369181	0
Continental subsurface	PF09957	Bacterial antitoxin of type II TA system, VapB	0.369181	0
Continental subsurface	PF04365	Ribonuclease toxin, BrnT, of type II toxin-antitoxin system	0.168511	0.035
Continental subsurface	PF02604	Antitoxin Phd_YefM, type II toxin-antitoxin system	0.168511	0.035
Continental subsurface	PF04014	Antidote-toxin recognition MazE, bacterial antitoxin	0.168511	0.035
Continental subsurface	PF04448	Protein of unknown function (DUF551)	0.168511	0.035
Continental subsurface	PF00141	Peroxidase	0.168511	0.035
Continental subsurface	PF00462	Glutaredoxin	0.168511	0.035
Continental subsurface	PF00528	Binding-protein-dependent transport system inner membrane component	0.168511	0.035
Continental subsurface	PF01124	MAPEG family	0.168511	0.035
Continental subsurface	PF01548	Transposase	0.168511	0.035
Continental subsurface	PF01850	PIN domain	0.168511	0.035
Continental subsurface	PF02661	Fic/DOC family	0.168511	0.035
Continental subsurface	PF04140	Isoprenylcysteine carboxyl methyltransferase (ICMT) family	0.168511	0.035
Continental subsurface	PF05154	TM2 domain	0.168511	0.035
Continental subsurface	PF07927	HicA toxin of bacterial toxin-antitoxin,	0.168511	0.035
Continental subsurface	PF09413	Putative prokaryotic signal transducing protein	0.168511	0.035
Continental subsurface	PF09720	Putative addiction module component	0.168511	0.035
Continental subsurface	PF13240	zinc-ribbon domain	0.168511	0.035
Continental subsurface	PF16242	Pyridoxamine 5'-phosphate oxidase like	0.168511	0.035
Continental subsurface	PF13676	TIR domain	0.168511	0.035
Continental subsurface	PF00583	Acetyltransferase (GNAT) family	0.168511	0.035
Continental subsurface	PF13711	Domain of unknown function (DUF4160)	0.168511	0.035
Desert soil	PF00082	Subtilase family	0.324617	0
Desert soil	PF00144	Beta-lactamase	0.324617	0
Desert soil	PF00902	Sec-independent protein translocase protein (TatC)	0.324617	0
Desert soil	PF01339	CheB methylesterase	0.324617	0
Desert soil	PF02653	Branched-chain amino acid transport system / permease component	0.324617	0
Desert soil	PF06745	KaiC	0.324617	0
Desert soil	PF10137	Predicted nucleotide-binding protein containing TIR-like domain	0.324617	0
Desert soil	PF13088	BNR repeat-like domain	0.324617	0
Desert soil	PF13601	Winged helix DNA-binding domain	0.324617	0
Desert soil	Peatland		0.216184	0.007
Estuarine sediment	PF04191	Phospholipid methyltransferase	0.591665	0
Estuarine sediment	PF01741	Large-conductance mechanosensitive channel, MscL	0.386554	0
Estuarine sediment	Mangroves		0.281551	0
Estuarine sediment	PF04365	Ribonuclease toxin, BrnT, of type II toxin-antitoxin system	0.181444	0.023
Estuarine sediment	PF04014	Antidote-toxin recognition MazE, bacterial antitoxin	0.181444	0.023
Estuarine sediment	PF07883	Cupin domain	0.181444	0.023
Estuarine sediment	PF01177	Asp/Glu/Hydantoin racemase	0.181444	0.023
Estuarine sediment	PF01402	Ribbon-helix-helix protein, copG family	0.181444	0.023
Estuarine sediment	PF01842	ACT domain	0.181444	0.023
Estuarine sediment	PF02230	Phospholipase/Carboxylesterase	0.181444	0.023
Estuarine sediment	PF02452	PemK-like, MazF-like toxin of type II toxin-antitoxin system	0.181444	0.023
Estuarine sediment	PF07603	Protein of unknown function (DUF1566)	0.181444	0.023
Estuarine sediment	PF08241	Methyltransferase domain	0.181444	0.023
Estuarine sediment	PF09603	Fibrobacter succinogenes major domain (Fib_succ_major)	0.181444	0.023
Estuarine sediment	PF12441	CopG antitoxin of type II toxin-antitoxin system	0.181444	0.023
Estuarine sediment	PF18730	Cthe_2314-like HEPN	0.181444	0.023
Freshwater sediment	PF04471	Restriction endonuclease	0.495138	0
Freshwater sediment	PF01381	Helix-turn-helix	0.495138	0
Freshwater sediment	PF11185	Protein of unknown function (DUF2971)	0.495138	0
Freshwater sediment	PF13508	Acetyltransferase (GNAT) domain	0.495138	0
Freshwater sediment	Lake water		0.272587	0.001
Freshwater sediment	Permafrost soil		0.200731	0.012
Grassland soil	PF13474	SnoaL-like domain	0.573613	0
Grassland soil	PF03544	Gram-negative bacterial TonB protein C-terminal	0.573613	0
Grassland soil	PF13715	CarboxypepD_reg-like domain	0.573613	0
Groundwater	PF01547	Bacterial extracellular solute-binding protein	0.495138	0
Groundwater	PF04072	Leucine carboxyl methyltransferase	0.495138	0
Groundwater	PF07366	SnoaL-like polyketide cyclase	0.495138	0
Groundwater	PF14499	Domain of unknown function (DUF4437)	0.495138	0
Groundwater	Mangroves		0.178444	0.026
Hadarchaeota	Continental subsurface		0.766934	0
Hadarchaeota	PF04014	Antidote-toxin recognition MazE, bacterial antitoxin	0.357204	0
Hadarchaeota	PF09957	Bacterial antitoxin of type II TA system, VapB	0.357204	0
Hadarchaeota	Estuarine sediment		0.194635	0.015
Hadarchaeota	PF00141	Peroxidase	0.161682	0.044
Hadarchaeota	PF00462	Glutaredoxin	0.161682	0.044
Hadarchaeota	PF00528	Binding-protein-dependent transport system inner membrane component	0.161682	0.044
Hadarchaeota	PF00583	Acetyltransferase (GNAT) family	0.161682	0.044
Hadarchaeota	PF01124	MAPEG family	0.161682	0.044
Hadarchaeota	PF01177	Asp/Glu/Hydantoin racemase	0.161682	0.044
Hadarchaeota	PF01402	Ribbon-helix-helix protein, copG family	0.161682	0.044
Hadarchaeota	PF01548	Transposase	0.161682	0.044
Hadarchaeota	PF01842	ACT domain	0.161682	0.044
Hadarchaeota	PF01850	PIN domain	0.161682	0.044
Hadarchaeota	PF02452	PemK-like, MazF-like toxin of type II toxin-antitoxin system	0.161682	0.044
Hadarchaeota	PF02604	Antitoxin Phd_YefM, type II toxin-antitoxin system	0.161682	0.044
Hadarchaeota	PF02661	Fic/DOC family	0.161682	0.044
Hadarchaeota	PF04140	Isoprenylcysteine carboxyl methyltransferase (ICMT) family	0.161682	0.044
Hadarchaeota	PF04448	Protein of unknown function (DUF551)	0.161682	0.044
Hadarchaeota	PF05016	ParE toxin of type II toxin-antitoxin system, parDE	0.161682	0.044
Hadarchaeota	PF05154	TM2 domain	0.161682	0.044
Hadarchaeota	PF07883	Cupin domain	0.161682	0.044
Hadarchaeota	PF09413	Putative prokaryotic signal transducing protein	0.161682	0.044
Hadarchaeota	PF13240	zinc-ribbon domain	0.161682	0.044
Hadarchaeota	PF13676	TIR domain	0.161682	0.044
Hadarchaeota	PF16242	Pyridoxamine 5'-phosphate oxidase like	0.161682	0.044
Hadarchaeota	PF18730	Cthe_2314-like HEPN	0.161682	0.044
Halobacteriota	Estuarine sediment		0.536906	0
Halobacteriota	PF04191	Phospholipid methyltransferase	0.45369	0
Halobacteriota	Cold seep		0.398067	0
Halobacteriota	PF00583	Acetyltransferase (GNAT) family	0.290988	0
Halobacteriota	PF01741	Large-conductance mechanosensitive channel, MscL	0.290988	0
Halobacteriota	PF02073	Thermophilic metalloprotease (M29)	0.290988	0
Halobacteriota	Lake water		0.223643	0.005
Halobacteriota	Mangroves		0.184384	0.021
Halobacteriota	Hypersaline sediment		0.18201	0.023
Halobacteriota	Wastewater		0.18201	0.023
Hot spring sediment	PF09594	Glycosyltransferase family 87	0.704822	0
Hot spring sediment	PF12840	Helix-turn-helix domain	0.704822	0
Hydrothermal vent	PF00656	Caspase domain	0.179605	0.025
Hydrothermal vent	PF06769	YoeB-like toxin of bacterial type II toxin-antitoxin system	0.179605	0.025
Hydrothermal vent	PF08937	MTH538 TIR-like domain (DUF1863)	0.179605	0.025
Hydrothermal vent	PF13676	TIR domain	0.179605	0.025
Hydrothermal vent	PF00583	Acetyltransferase (GNAT) family	0.179605	0.025
Hydrothermal vent	PF13369	Transglutaminase-like superfamily	0.179605	0.025
Hydrothermal vent	PF10049	Protein of unknown function (DUF2283)	0.179605	0.025
Hydrothermal vent	PF00004	ATPase family associated with various cellular activities (AAA)	0.179605	0.025
Hydrothermal vent	PF00069	Protein kinase domain	0.179605	0.025
Hydrothermal vent	PF00282	Pyridoxal-dependent decarboxylase conserved domain	0.179605	0.025
Hydrothermal vent	PF00872	Transposase, Mutator family	0.179605	0.025
Hydrothermal vent	PF01935	Helicase HerA, central domain	0.179605	0.025
Hydrothermal vent	PF01936	NYN domain	0.179605	0.025
Hydrothermal vent	PF04313	Type I restriction enzyme R protein N terminus (HSDR_N)	0.179605	0.025
Hydrothermal vent	PF05425	Copper resistance protein D	0.179605	0.025
Hydrothermal vent	PF06414	Zeta toxin	0.179605	0.025
Hydrothermal vent	PF07885	Ion channel	0.179605	0.025
Hydrothermal vent	PF10675	Protein of unknown function (DUF2489)	0.179605	0.025
Hydrothermal vent	PF13166	AAA domain	0.179605	0.025
Hydrothermal vent	PF13181	Tetratricopeptide repeat	0.179605	0.025
Hydrothermal vent	PF13289	SIR2-like domain	0.179605	0.025
Hydrothermal vent	PF13476	AAA domain	0.179605	0.025
Hydrothermal vent	PF14076	Domain of unknown function (DUF4258)	0.179605	0.025
Hydrothermal vent	PF14338	Mrr N-terminal domain	0.179605	0.025
Hydrothermal vent	PF18734	AbiU2	0.179605	0.025
Hydrothermal vent	PF01381	Helix-turn-helix	0.179605	0.025
Hydrothermarchaeota	PF00656	Caspase domain	0.704822	0
Hydrothermarchaeota	PF08937	MTH538 TIR-like domain (DUF1863)	0.704822	0
Hydrothermarchaeota	Hydrothermal vent		0.254824	0.001
Hypersaline sediment	PF04607	Region found in RelA / SpoT proteins	0.704822	0
Hypersaline sediment	PF13643	Domain of unknown function (DUF4145)	0.704822	0
Hypersaline water	PF13175	AAA ATPase domain	0.704822	0
Hypersaline water	PF13091	PLD-like domain	0.704822	0
Lake water	PF04471	Restriction endonuclease	0.573613	0
Lake water	PF06445	GyrI-like small molecule binding domain	0.573613	0
Lake water	PF08867	FRG domain	0.573613	0
Mangroves	PF04191	Phospholipid methyltransferase	0.40161	0
Mangroves	PF04072	Leucine carboxyl methyltransferase	0.40161	0
Mangroves	PF01661	Macro domain	0.40161	0
Mangroves	PF07603	Protein of unknown function (DUF1566)	0.40161	0
Mangroves	PF13649	Methyltransferase domain	0.40161	0
Mangroves	PF16694	Cytochrome P460	0.40161	0
Marine sediment	PF13676	TIR domain	0.446594	0
Marine sediment	PF02604	Antitoxin Phd_YefM, type II toxin-antitoxin system	0.209626	0.009
Marine sediment	PF10387	Protein of unknown function (DUF2442)	0.209626	0.009
Marine sediment	PF04471	Restriction endonuclease	0.209626	0.009
Marine sediment	PF10049	Protein of unknown function (DUF2283)	0.209626	0.009
Marine sediment	PF01507	Phosphoadenosine phosphosulfate reductase family	0.209626	0.009
Marine sediment	PF01555	DNA methylase	0.209626	0.009
Marine sediment	PF01636	Phosphotransferase enzyme family	0.209626	0.009
Marine sediment	PF01878	EVE domain	0.209626	0.009
Marine sediment	PF01965	DJ-1/PfpI family	0.209626	0.009
Marine sediment	PF05050	Methyltransferase FkbM domain	0.209626	0.009
Marine sediment	PF08282	haloacid dehalogenase-like hydrolase	0.209626	0.009
Marine sediment	PF08378	Nuclease-related domain	0.209626	0.009
Marine sediment	PF13302	Acetyltransferase (GNAT) domain	0.209626	0.009
Marine sediment	PF16169	Domain of unknown function (DUF4872)	0.209626	0.009
Marine sediment	PF18765	Polymerase beta, Nucleotidyltransferase	0.209626	0.009
Marine sediment	PF13711	Domain of unknown function (DUF4160)	0.209626	0.009
Methanobacteriota	Bioreactor		0.78293	0
Methanobacteriota	PF04365	Ribonuclease toxin, BrnT, of type II toxin-antitoxin system	0.499099	0
Methanobacteriota	Continental subsurface		0.299872	0
Methanobacteriota	Animal microbiome		0.237826	0.003
Methanobacteriota	PF00583	Acetyltransferase (GNAT) family	0.237826	0.003
Methanobacteriota	PF01636	Phosphotransferase enzyme family	0.237826	0.003
Methanobacteriota	PF05015	RelE-like toxin of type II toxin-antitoxin system HigB	0.237826	0.003
Methanobacteriota	PF05016	ParE toxin of type II toxin-antitoxin system, parDE	0.237826	0.003
Methanobacteriota	PF06769	YoeB-like toxin of bacterial type II toxin-antitoxin system	0.237826	0.003
Methanobacteriota	PF07883	Cupin domain	0.237826	0.003
Methanobacteriota	PF07927	HicA toxin of bacterial toxin-antitoxin,	0.237826	0.003
Methanobacteriota	PF09720	Putative addiction module component	0.237826	0.003
Methanobacteriota	PF11225	Protein of unknown function (DUF3024)	0.237826	0.003
Methanobacteriota	PF13711	Domain of unknown function (DUF4160)	0.237826	0.003
Methanobacteriota	PF14088	Domain of unknown function (DUF4268)	0.237826	0.003
Methanobacteriota	PF14384	BrnA antitoxin of type II toxin-antitoxin system	0.237826	0.003
Nanoarchaeota	PF00145	C-5 cytosine-specific DNA methylase	0.682601	0
Nanoarchaeota	Seawater		0.62922	0
Nanoarchaeota	PF04471	Restriction endonuclease	0.39977	0
Nanoarchaeota	Freshwater sediment		0.307578	0
Nanoarchaeota	PF01381	Helix-turn-helix	0.258355	0.001
Nanoarchaeota	Lake water		0.203865	0.011
Nanoarchaeota	Marine sediment		0.195935	0.014
Peatland	PF10137	Predicted nucleotide-binding protein containing TIR-like domain	0.704822	0
Peatland	PF12663	Protein of unknown function (DUF3788)	0.704822	0
Permafrost soil	PF01381	Helix-turn-helix	0.441405	0
Permafrost soil	PF01189	16S rRNA methyltransferase RsmB/F	0.441405	0
Permafrost soil	PF09509	Protein of unknown function (Hypoth_ymh)	0.441405	0
Permafrost soil	PF10754	Protein of unknown function (DUF2569)	0.441405	0
Permafrost soil	PF12796	Ankyrin repeats (3 copies)	0.441405	0
Seawater	PF00145	C-5 cytosine-specific DNA methylase	0.688238	0
Seawater	PF04471	Restriction endonuclease	0.256475	0.001
Thermoplasmatota	Desert soil		0.731925	0
Thermoplasmatota	Grassland soil		0.414208	0
Thermoplasmatota	Mangroves		0.371868	0
Thermoplasmatota	PF04191	Phospholipid methyltransferase	0.237595	0.003
Thermoplasmatota	PF07603	Protein of unknown function (DUF1566)	0.237595	0.003
Thermoplasmatota	PF16694	Cytochrome P460	0.237595	0.003
Thermoplasmatota	PF00082	Subtilase family	0.237595	0.003
Thermoplasmatota	PF00144	Beta-lactamase	0.237595	0.003
Thermoplasmatota	PF00902	Sec-independent protein translocase protein (TatC)	0.237595	0.003
Thermoplasmatota	PF01339	CheB methylesterase	0.237595	0.003
Thermoplasmatota	PF02653	Branched-chain amino acid transport system / permease component	0.237595	0.003
Thermoplasmatota	PF03544	Gram-negative bacterial TonB protein C-terminal	0.237595	0.003
Thermoplasmatota	PF06745	KaiC	0.237595	0.003
Thermoplasmatota	PF10137	Predicted nucleotide-binding protein containing TIR-like domain	0.237595	0.003
Thermoplasmatota	PF13088	BNR repeat-like domain	0.237595	0.003
Thermoplasmatota	PF13601	Winged helix DNA-binding domain	0.237595	0.003
Thermoplasmatota	PF13649	Methyltransferase domain	0.237595	0.003
Thermoplasmatota	PF13715	CarboxypepD_reg-like domain	0.237595	0.003
Thermoplasmatota	PF13474	SnoaL-like domain	0.237595	0.003
Thermoproteota	Permafrost soil		0.48863	0
Thermoproteota	Groundwater		0.3116	0
Thermoproteota	Hot spring sediment		0.306012	0
Thermoproteota	PF08937	MTH538 TIR-like domain (DUF1863)	0.215684	0.007
Thermoproteota	PF10387	Protein of unknown function (DUF2442)	0.215684	0.007
Thermoproteota	PF13289	SIR2-like domain	0.215684	0.007
Thermoproteota	PF01381	Helix-turn-helix	0.215684	0.007
Thermoproteota	PF10675	Protein of unknown function (DUF2489)	0.215684	0.007
Thermoproteota	PF09594	Glycosyltransferase family 87	0.215684	0.007
Thermoproteota	PF12840	Helix-turn-helix domain	0.215684	0.007
Thermoproteota	PF13508	Acetyltransferase (GNAT) domain	0.215684	0.007
Thermoproteota	PF14499	Domain of unknown function (DUF4437)	0.215684	0.007
Thermoproteota	PF07366	SnoaL-like polyketide cyclase	0.215684	0.007
Thermoproteota	PF04072	Leucine carboxyl methyltransferase	0.215684	0.007
Thermoproteota	PF01189	16S rRNA methyltransferase RsmB/F	0.215684	0.007
Thermoproteota	PF01423	LSM domain	0.215684	0.007
Thermoproteota	PF01914	MarC family integral membrane protein	0.215684	0.007
Thermoproteota	PF09509	Protein of unknown function (Hypoth_ymh)	0.215684	0.007
Thermoproteota	PF10754	Protein of unknown function (DUF2569)	0.215684	0.007
Thermoproteota	PF12796	Ankyrin repeats (3 copies)	0.215684	0.007
Thermoproteota	PF13649	Methyltransferase domain	0.215684	0.007
Thermoproteota	PF12663	Protein of unknown function (DUF3788)	0.215684	0.007
Thermoproteota	Freshwater sediment		0.187596	0.019
Wastewater	PF12680	SnoaL-like domain	0.704822	0
Wastewater	PF13495	Phage integrase, N-terminal SAM-like domain	0.704822	0

## Sheet: Data S8
Data S8. The bacterial strains and plasmids used in this study
Strains/plasmids	Relevant Features	Additional Details
E. coli WM3064 λpir	DAP auxotroph; ∆dapA1341	Source: Ref. 74
E. coli UB5201	rec56 mutant of the UB281 strain; Nalr	Source: Ref. 77
pJP5603 (pJP)	mobilisable suicide vector with R6K replicon; Kmr	Source: Refs. 75,76
pACYC184	Cloning vector with p15A replicon; Cmr Tcr	Source: Ref. 79
pBAD24	L-arabinose inducible vector with pBR322 replicon and bla selectable marker gene	Source: Ref. 78
R388	IncW plasmid; template for PCR amplification of intI1 and attI1	Source: Ref. 80
pBAD::intI1	Derivative of pBAD24 with L-arabinose inducible intI1	Source: this work
pACYC184::attI1	Derivative of the pACYC184 plasmid with attI1 site
pJP5603rev (pJPrev)	Derivative of pJP5603 with oriT inverted
pattC_1	pJP::attCaadA7	attCaadA7 top strand donor plasmid (positive control)
pattC_2	pJP::attCNanoarchaeota	Archaeal attC top strand donor plasmids
pattC_6	pJP::attCThermoplasmatota
pattC_7	pJP::attCThermoproteota
pattC_8	pJP::attCHalobacteriota
pattC_9	pJP::attCHadarchaeota
pattC_10	pJP::attCAsgardarchaeota_1
pattC_11	pJP::attCHydrothermarchaeota
pattC_12	pJP::attCAsgardarchaeota_2
pattC_13	pJP::attCAenigmatarchaeota
pattC_BS1	pJPrev::attCaadA7	attCaadA7 bottom strand donor plasmid (positive control)
pattC_BS2	pJPrev::attCNanoarchaeota	Archaeal attC bottom strand donor plasmids
pattC_BS6	pJPrev::attCThermoplasmatota
pattC_BS7	pJPrev::attCThermoproteota
pattC_BS8	pJPrev::attCHalobacteriota
pattC_BS9	pJPrev::attCHadarchaeota
pattC_BS10	pJPrev::attCAsgardarchaeota_1
pattC_BS11	pJPrev::attCHydrothermarchaeota
pattC_BS12	pJPrev::attCAsgardarchaeota_2
pattC_BS13	pJPrev::attCAenigmatarchaeota

## Sheet: Data S9
Data S9. Archaeal attCs selected for the recombination assays.
Phylum	Genome_id	Contig_id	attC_seq
Aenigmatarchaeota	GCA_003663465.1	QNAB01000166.1	CTTGAACAATTCGCTTCACCTGACTGCTATTCCGCTGCGCTCCATAGAGGCAGGTGAGCTTGGTCGTTAGCC
Asgardarchaeota_1	GCA_016839815.1	JAEOTM010000022.1	ATCTAACAACTCATTTCACCTGACCCCGAATCGCGCTTTCAGCGCTCTCGGGGCGGGTGAATTCGGGGGTTAGGC
Asgardarchaeota_2	GCA_016294945.1	JAECRY010000563.1	ACCTAACAATGCTGCTCAAGCGGACGCCGCCACGCGAGGTATGAGTGGCGTGTTAGGACATCCTGCCGCCGCTTACCAGCGGTCGTTGGAT
Hadarchaeota	GCA_001515185.1	LQHI01000043.1	GTATAACAACTCGCTGGAGCGGACGCAGGCTCGGCGCGAATTCATGTTCCAAGCCCTGAACCTGCGCCGCTCAGGTCGCAGTCGTTATAC
Halobacteriota	GCA_012962625.1	DTXF01000224.1	GCCTAACAAATCAATCCAGCCGACCGCTAATACCGGTGGCTGATTTGAGTCGTTAGGC
Hydrothermarchaeota	GCA_006538205.1	BHXL01000011.1	GCATAACAAACAGCTCCAGCGGACAATTTAAAGCGTCACTTGTTTTGCTGTCGCAAAAACGTGCCACTTTAAATTGCCGCTGAGCAAGGCGTTATGT
Nanoarchaeota	GCA_001872325.1	MNVY01000022.1	ACATAACAAATCATTCAACCGGATGTGATAAGGCCACACCGGTTAATTCATGGTTATGG
Thermoplasmatota	GCA_019347805.1	JAHWKR010000013.1	CCCTAACAACTCGTTCCAGCCGACCCTTCGCGCCTGTGGCACTCGGGCGGCTGAACTCGGGCGTTAGGT
Thermoproteota	GCA_003662085.1	QMXJ01000335.1	GTCTAACAAGTTGCTCCACCTGACCGCTGTTCCGCTGGCACTCCACAGCGGCAGGTGAGCTTGGTCGTTAGGC

## Sheet: Data S10
Data S10. Primers used for attC donor plasmids and strain construction.
Primer name	Oligonucleotide sequence (5′ → 3′)
attC-aadA7-FW	CTAGA GATGTCTAACAATTCATTCAAGCCGACGCCGCTTCGCGGCGCGGCTTAATTCAAGCGTTAGATGCACTAAGCACATG
attC-aadA7-REV	GATCC ATGTGCTTAGTGCATCTAACGCTTGAATTAAGCCGCGCCGCGAAGCGGCGTCGGCTTGAATGAATTGTTAGACATCT
attC-Nanoarchaeota-FW	CTAGA ACATAACAAATCATTCAACCGGATGTGATAAGGCCACACCGGTTAATTCATGGTTATGGG
attC-Nanoarchaeota-REV	GATCC CCATAACCATGAATTAACCGGTGTGGCCTTATCACATCCGGTTGAATGATTTGTTATGTT
attC-Thermoplasmatota-FW	CTAGA CCCTAACAACTCGTTCCAGCCGACCCTTCGCGCCTGTGGCACTCGGGCGGCTGAACTCGGGCGTTAGGT G
attC-Thermoplasmatota-REV	GATCC ACCTAACGCCCGAGTTCAGCCGCCCGAGTGCCACAGGCGCGAAGGGTCGGCTGGAACGAGTTGTTAGGGT
attC-Thermoproteota-FW	CTAGA GTCTAACAAGTTGCTCCACCTGACCGCTGTTCCGCTGGCACTCCACAGCGGCAGGTGAGCTTGGTCGTTAGGCG
attC-Thermoproteota-REV	GATCC GCCTAACGACCAAGCTCACCTGCCGCTGTGGAGTGCCAGCGGAACAGCGGTCAGGTGGAGCAACTTGTTAGACT
attC-Halobacteriota-FW	CTAGA GCCTAACAAATCAATCCAGCCGACCGCTAATACCGGTGGCTGATTTGAGTCGTTAGGCG
attC-Halobacteriota-REV	GATCC GCCTAACGACTCAAATCAGCCACCGGTATTAGCGGTCGGCTGGATTGATTTGTTAGGCT
attC-Hadarchaeota-FW	CTAGA GTATAACAACTCGCTGGAGCGGACGCAGGCTCGGCGCGAATTCATGTTCCAAGCCCTGAACCTGCGCCGCTCAGGTCGCAGTCGTTATAC G
attC-Hadarchaeota-REV	GATCC GTATAACGACTGCGACCTGAGCGGCGCAGGTTCAGGGCTTGGAACATGAATTCGCGCCGAGCCTGCGTCCGCTCCAGCGAGTTGTTATACT
attC-Asgardarchaeota_1-FW	CTAGA ATCTAACAACTCATTTCACCTGACCCCGAATCGCGCTTTCAGCGCTCTCGGGGCGGGTGAATTCGGGGGTTAGGCG
attC-Asgardarchaeota_1-REV	GATCC GCCTAACCCCCGAATTCACCCGCCCCGAGAGCGCTGAAAGCGCGATTCGGGGTCAGGTGAAATGAGTTGTTAGATT
attC-Hydrothermarchaeota-FW	CTAGA GCATAACAAACAGCTCCAGCGGACAATTTAAAGCGTCACTTGTTTTGCTGTCGCAAAAACGTGCCACTTTAAATTGCCGCTGAGCAAGGCGTTATGTG
attC-Hydrothermarchaeota-REV	GATCC ACATAACGCCTTGCTCAGCGGCAATTTAAAGTGGCACGTTTTTGCGACAGCAAAACAAGTGACGCTTTAAATTGTCCGCTGGAGCTGTTTGTTATGCT
attC-Asgardarchaeota_2-FW	CTAGA ACCTAACAATGCTGCTCAAGCGGACGCCGCCACGCGAGGTATGAGTGGCGTGTTAGGACATCCTGCCGCCGCTTACCAGCGGTCGTTGGATG
attC-Asgardarchaeota_2-REV	GATCC ATCCAACGACCGCTGGTAAGCGGCGGCAGGATGTCCTAACACGCCACTCATACCTCGCGTGGCGGCGTCCGCTTGAGCAGCATTGTTAGGTT
attC-Aenigmatarchaeota-FW	CTAGA CTTGAACAATTCGCTTCACCTGACTGCTATTCCGCTGCGCTCCATAGAGGCAGGTGAGCTTGGTCGTTAGCCG
attC-Aenigmatarchaeota-REV	GATCC GGCTAACGACCAAGCTCACCTGCCTCTATGGAGCGCAGCGGAATAGCAGTCAGGTGAAGCGAATTGTTCAAGT
pJP-MCS-FW	CGC CTCGAG CGCCCTCTGGTAAGGTTG
pJP-MCS-REV	CGC ACGCGT CTTCGCTATTACGCCAGC
pJP-Backbone-FW	CGC CTCGAG CGCACCGATCGCCCTTC
pJP-Backbone-REV	CGC ACGCGT GCTGGCAATTCCGGTTCG
M13F	TGTAAAACGACGGCCAGT
M13R	GCGGATAACAATTTCACACAGG
pACYC_F	GAACCTTCGAAAAACCGCCC
pACYC_R	ACAGTACTGCGATGAGTGGC
intI1­_EcoR1-F	CGC GAATTCATGAAAACCGCCACTGC
intI1_HindIII-R	GCC AAGCTTCTACCTCTCACTAGTGAGG
attI1_fw	TTCTCATGTTAAGCTTGGCTTGTTATGACTGTTTTTTTG
attI1_rev	CAGAAATTCGGGATCCTACCCCACAACAACTATC
pACYC184_backbone_F	GGTAGGATCCCGAATTTCTGCCATTCATC
pACYC184_backbone_R	AGCCAAGCTTAACATGAGAATTACAACTTATATCG
